# Supplementary material for: Molecular evolution of the ATP-binding cassette subfamily G member 2 gene subfamily and its paralogs in birds
Source: BMC Evol Biol. 2020 Jul 14;20:85. doi: 10.1186/s12862-020-01654-z (PMC7362505; doi:10.1186/s12862-020-01654-z)
Supplement: Supplementary file 5 — Additional file 5. Consensus sequences of the group specific motifs. [file 12862_2020_1654_MOESM5_ESM.xlsx]

## Sheet: Sheet1
Additional file 6 Consensus sequences of the group specific motifs.
Motif	Width	p_value	e_value	Consensus sequences
1	100	2.9e-9693	1.6e-9426	EK[EN]ERV[NT]QII[KS]ELGLSKVAD[SA]KVGT[QE][FL][IT]RGVSGGERKRTNIGMELIT[DE]P[PA][VI]LFLDEPTTGLDASTANAVL[LI]LLK[RK][ML][SA][RK][QR]G[RK]TIIFSIHQPRYSIF[RK]LFD[SN]
2	95	3.2e-8783	3.8e-8521	[RQ]KT[VAT][ED]K[EK][IV]L[HR][DN]V[NY]GIM[KR]PGLNAILGPTGSGKSSLLD[VI]LAARKDP[AH]GLSG[ED][VI]LI[DN]G[AI]PQP[AP]NFKC[IT]SGYVVQDDVVMGT[LM]TVRENL[KQH]FSAALRLP[SK]
3	62	1.6e-5211	8.6e-4949	[QE]ITYAN[SG]FL[HT]QL[KY]WVS[KR]R[ST][FL]KNLI[GR]NPQAS[IV]AQ[IL][AC]VT[AIV][IF]L[AG]L[VI]VGAIFFG[VL]K[EL]D[SR][SA]G[IL]QNRV
4	70	4.6e-6182	7.8e-5917	FF[LV]TTNQCFSS[VI]SAIELF[IV][VR][ED]KK[LI]F[IV]H[EQ]Y[IT]SGYYR[VT]SAYF[LI][AS][KL][LM][MI][AG]DL[LI]PMRT[AL]P[SA]IIF[TS]CI[SI]Y[FW]M[IL]G[LY][KQ]
5	50	5.0e-4429	5.8e-4164	G[KR]VLYHGPA[QK][HQ]A[LI]EYF[SQ]SIGYECEP[FY]NNPADFFLD[IV]INGDSTAVA[AM][SN]KED
6	38	3.4e-3498	7.0e-3231	M[IL]IFSGLLVNL[TP]S[VI]M[SG]WL[SN]WLKYFSIPRYG[LM]TALQ[IV]NE
7	36	2.8e-3053	1.5e-2790	QGI[DA][PA][ST][SN]W[GA][LM]W[QE]N[HI][VL]AL[AF]CMTVIFL[TI]IAY[LA]KL[RH]FM[KR]
8	92	6.0e-2933	5.4e-2667	FF[FTI][MF]M[FL]TL[MVI][ML]VSYTAT[SA]M[AS]LAI[SA]AG[QM][DS]VVAVANLL[MI]
9	26	6.3e-1957	2.3e-1690	[RA][SG][PR][RG]GSV[LV][ST]FHNI[CQ]Y[SHR]VKQ[KS][ST]GFLC[KC]
10	50	5.3e-2900	2.0e-2643	E[NS][TG][EV][EA]E[DS][NE][VY]D[KS][TS][VL][VA][ED][VK]L[AH][EQ]KY[LS][NS]S[SA][YL]YQ[ES]TK[AE]AL[EG][KN][VI][SE]LG[NR][GK][KS]K[QT][KR][AV][SV][FK][RQ]
11	26	7.5e-1513	1.2e-1260	MA[DE][TG][QF][DP]H[SL][IS]I[QS][MV][SG][ED][ES][EN][TG][NA]G[IN][PF][QS]R[SK][QL][PS]
12	14	4.1e-883	3.0e-632	[IT]S[GQ]EMC[TS]G[ED][AE]YL[CK][SN]
13	19	6.8e-846	1.7e-587	[RT][DG]L[YN]FCG[ES][KS]N[PN][NT]V[TL]VSVGD
14	19	1.2e-506	3.1e-390	NSDLK[NK]LHAVE[LF]DLCNKDM
15	10	2.2e-305	1.6e-182	HRPVDTGKEV
16	100	7.2e-161	3.9e-143	[KQ][AW][PR]E[KR]DILK[DN]VSGIM[KN][PT]G[LM]NAIMG[AP]TGSGKTSLLDV[IM]AGRKDP[KR]GL[KR]SGQVLVDN[KT][IL]VTSDLRL[CM]SAYVVQ[DN]D[IV]LMGTLTVRENL[AL]FS[AG]NLRL[PS][LR][EK][EQ][FY]SS
17	70	2.4e-105	1.6e-87	[AT]K[GS][DK][AK][PV][GS]Y[AV]T[PS]F[SY]YQL[KL][LV]V[CS][GW]RT[GI][LR]N[IV][LV]RNPQTSYAQ[IL][AF][LM]NI[FL]F[AG][IL]L[IV]GL[IV]YYQ[IM]P[HL]TLPEALQNR[IT]GAF
18	50	1.1e-54	7.9e-37	[AV][DE][CQ]D[QV][LS][AS][SV]S[LR][KQ][GS][IV]ED[QR]L[MV]E[EK]Y[QR][RS][CS]S[FI][AF][QR][AQ][TV][HR]A[DE]L[DQ][HR]I[IV]Q[GT][KQ]D[SY]S[ST][RS][PS][KV][AS][AR]
19	25	2.6e-57	2.9e-35	[TM]LLA[VA]G[RS][VL]LYHGP[TA][QR][HN]A[IL][EQ]YF[QK]SI[AG]
20	19	9.9e-56	1.2e-29	M[YP]D[NPS][AT]V[KF][YE][QH][PD][CQ][SI][TS][AE][DE]T[LG][DR][TN]
21	26	2e-34	1.7e-16	[RS][PT][LS][RT][ER]G[AD][TV][LV]SFH[HN]I[NT]Y[RS][LV]K[MV]KSGF[CL][KV]
22	50	3.7e-25	8.1e-16	DHFYHEYTSGYYRVSVFFLSKILSDIITQRTIPSVLFSCVVYFMIGLKPT
23	26	5.5e-30	4.8e-12	[TV][IT][CM][FV]VF[MQ][HM][IV][CV][LW][MS][IL][AS][QS][PS]L[HP][AL][GH][CS][HI][DG]F[DS][PT]
24	19	3.5e-14	8.4e-05	MQQETILVTMQHVLAKNIW
25	26	1.2e-22	0.00011	[ST][DN][NV][EQ][SV][DF]I[PS][IV][QS][MQ][GS][NS]TNG[FL]P[AS][RT][AK][ES][NS][DS][LQ][DK]
26	14	5.5e-34	0.00062	[LF][LNS]G[LQ][NE]FC[NPT][GNS][FS]N[NTV]T[DN]
27	19	2.6e-13	0.00063	DQVFTDNLTRVTGDMYLDH
28	19	2.9e-13	0.00069	CSSSEEMVDNENPLAVMYR
29	19	8.6e-13	0.0021	[EW][HY][GH][EV]YQHT[KQ]RRQV[FL]EKGEM
30	19	1.3e-11	0.031	EVCEIKMLPALESDGATVH
31	19	1.4e-11	0.033	DEVVVNEQSSTDADESVPC
32	19	5.7e-11	0.14	MADTRVELTGVLDLQNHVN
33	14	1e-10	0.25	MRCFDEYLEQALEI
34	36	3.7e-09	8.5	PAFTSFLCFALTVSLVSLAGVSLAFLVSASVSTFAM
35	13	6.2e-08	150	FIFMMASSHLVTT
36	18	7e-08	170	MKGLVLYSGNATLPGELY
37	10	4.9e-07	1200	GSKIIIMEPM
38	23	2.1e-05	51000	[PQ][PQ][HP][PS]N[FP][KL][CN][IK]S[AG][WY][HV]V[HQ][DL][DI][DV]V[MY][GV][HT]M
39	10	1.5e-05	38000	R[EV][RS][TW]CD[NS][ER][CT][CQ]
40	14	4.2e-05	100000	M[HI][CL][DK]L[HN][FW][KL]KK[PQ]S[HK][CI]
