# Supplementary material for: Molecular evolution of the ATP-binding cassette subfamily G member 2 gene subfamily and its paralogs in birds
Source: BMC Evol Biol. 2020 Jul 14;20:85. doi: 10.1186/s12862-020-01654-z (PMC7362505; doi:10.1186/s12862-020-01654-z)
Supplement: Supplementary file 8 — Additional file 8. Information on the specific phosphorylation sites in the ABCG2 and ABCG2-like amino acid sequences in birds. [file 12862_2020_1654_MOESM8_ESM.xlsx]

## Sheet: Sheet1
Additional file 8：Information on the specific phosphorylation sites in the ABCG2 and ABCG2-like amino acid sequences in birds.
Anas platyrhynchos ABCG2						Anas platyrhynchos ABCG2-like
Locations	Phosphorylated	HMM	E-value	Locations		Locations	Phosphorylated	HMM	E-value	Locations
				domain		(AA)	Sites	Bit Score		domain
24	GGQSYINIQ	-0.1	66			9	QNNSSPKNL	-1.4	32
40	GIPSSKLSP	2.2	3.4	NBD		58	ESLRSPRGS	0.1	17	NBD
43	SSKLSPDPA	-0.1	19	NBD		85	CRRKTVEKK	-0.7	16	NBD
43	SSKLSPDPA	-4.2	65	NBD		85	CRRKTVEKK	-3.2	29	NBD
101	GPTGSGKSS	-4.1	63	NBD		111	GPTGSGKSS	-4.1	60	NBD
204	TRGVSGGER	-5.6	74	NBD		115	SGKSSLLDV	-5.6	72	NBD
211	ERKRTNIGM	-5.7	77	NBD		189	EERVTQIIS	-3.2	30	NBD
211	ERKRTNIGM	-1.6	16	NBD		221	ERKRTNIGM	-5.7	74	NBD
304	ECEPYNNPA	-1.3	21			221	ERKRTNIGM	-1.6	15	NBD
335	NSAESIEEH	0.4	8.6			264	RRGRTIIFS	-2.5	22	NBD
335	NSAESIEEH	-0.6	16			309	SSIGYECEP	-4.3	120
335	NSAESIEEH	3.7	3.4			344	EPVDTGKEV	1.4	4.9
360	NSTYYQETK	-1.1	22			500	YTSGYYRVS	-0.8	16
360	NSTYYQETK	-3.1	44			500	YTSGYYRVS	1	3.6
477	FIHEYISGY	-4.4	120	TMD2		645	GDAGSCPSV	-1.7	38
479	HEYISGYYG	-4.4	120	TMD2		648	GSCPSVTSG	-2.5	62
622	GMDNSQPTI	1.4	5.7			660	SGEAYLCSQ	-3.4	110
638	QYLKSQGID	-0.5	14	TMD5		663	AYLCSQGIA	-0.6	14
Anser cygnoides domesticus ABCG2						Anser cygnoides domesticus ABCG2-L
Locations	Phosphorylated	HMM	E-value	Locations		Locations	Phosphorylated	HMM	E-value	Locations
(AA)	Sites	Bit Score		domain		(AA)	Sites	Bit Score		domain
48	ASSGSCASA	-1.8	48			9	QNNSSPKNL	-1.4	31
154	GPTGSGKSS	-4.1	70	NBD		58	ESLRSPRGS	0.1	16
257	TRGVSGGER	-5.6	83	NBD		85	CRRKTVEKK	-0.7	15	NBD
264	ERKRTNIGM	-5.7	86	NBD		85	CRRKTVEKK	-3.2	28	NBD
264	ERKRTNIGM	-1.6	18	NBD		111	GPTGSGKSS	-4.1	58	NBD
357	ECEPYNNPA	-1.3	23			115	SGKSSLLDV	-5.6	70	NBD
388	RSAESIEEH	2.9	3.3			189	EERVTQIIG	-3.6	34	NBD
388	RSAESIEEH	-4.8	65			221	ERKRTNIGM	-5.7	72	NBD
388	RSAESIEEH	-1.9	48			221	ERKRTNIGM	-1.6	15	NBD
530	FIHEYISGY	-4.4	140	TMD4		264	RRGRTIIFS	-2.5	22	NBD
532	HEYISGYYG	-4.4	140	TMD4		309	SSIGYECEP	-4.3	110
						344	EPVDTGKEV	1.4	4.8
						500	YTSGYYRVS	-0.8	16
						500	YTSGYYRVS	1	3.5
						633	CGEKTPNVT	-5.5	45
						660	SGEAYLCSQ	-3.4	110
						663	AYLCSQGIA	-0.6	14
Apaloderma vittatum ABCG2						Apaloderma vittatum ABCG2-like
Locations	Phosphorylated	HMM	E-value	Locations		Locations	Phosphorylated	HMM	E-value	Locations
(AA)	Sites	Bit Score		domain		(AA)	Sites	Bit Score		domain
36	GRKESILTF	3.7	1.8	NBD		31	PTQESLRSP	4.2	1
60	FRKTTDKEV	-2.6	43	NBD		34	ESLRSPRGS	0.1	16
60	FRKTTDKEV	-4.1	42	NBD		61	CKRKTVEKK	-1.8	29
85	GPTGSGKSS	-4.1	60	NBD		87	GPTGSGKSS	-4.1	59	NBD
188	TRGVSGGER	-5.6	71	NBD		91	SGKSSLLDV	-5.6	70	NBD
195	ERKRTNIGM	-5.7	74	NBD		165	EDRVTQIIS	-4.7	52	NBD
195	ERKRTNIGM	-1.6	15	NBD		197	ERKRTSIGM	-0.1	7.4	NBD
343	NSSYYQETK	-0.9	18			198	RKRTSIGME	0.2	9.7	NBD
343	NSSYYQETK	-2.5	33			198	RKRTSIGME	-3.1	28	NBD
460	FIHEYISGY	-4.4	120			240	RRGRTIIFS	-2.5	22	NBD
462	HEYISGYYR	-4.4	120			285	SSIGYECEP	-4.3	110	NBD
618	IHRCTGDGY	-4.7	52			365	KQRVSKQEH	-2.4	23
622	TGDGYLKEQ	-1.8	95			467	YTSGYYRVS	-0.8	16
						467	YTSGYYRVS	1	3.6
						626	SGEAYLCSQ	-3.4	110
						629	AYLCSQGIT	0.5	8.3
						633	SQGITPTTW	-2.9	22
Apteryx australis mantelli ABCG2						Apteryx australis mantelli ABCG2-like
Locations	Phosphorylated	HMM	E-value	Locations		Locations	Phosphorylated	HMM	E-value	Locations
(AA)	Sites	Bit Score		domain		(AA)	Sites	Bit Score		domain
26	SRQQSSPDL	-1.4	30			57	ESLRSPRGS	0.1	16
85	GPTGSGKSS	-4.1	59	NBD		110	GPTGSGKSS	-4.1	58	NBD
195	ERKRTNIGM	-5.7	72	NBD		114	SGKSSLLDV	-5.6	69	NBD
195	ERKRTNIGM	-1.6	15	NBD		188	EERVTQIIS	-3.2	29	NBD
283	RSVGYECEA	-3.1	110			220	ERKRTNIGM	-5.7	71	NBD
288	ECEAYNNPA	-3	110			220	ERKRTNIGM	-1.6	15	NBD
288	ECEAYNNPA	-2.6	34			263	RRGRTIIFS	-2.5	22	NBD
339	AEQYSSSTY	-2	43			334	AVAASKEGY	-4.8	54	NBD
343	SSSTYYQET	-3.1	42			338	SKEGYRPVD	-2.4	100
344	SSTYYQETK	-0.6	15			338	SKEGYRPVD	0.4	8.7
370	FRQITYANS	-4.9	56			343	RPVDTEREV	-2.8	47
422	VKDDYTGLQ	-4.2	110			348	EREVSGENG	-2	20
461	FIHEYISGY	-4.4	120			499	YTSGYYRVS	-0.8	15
463	HEYISGYYR	-4.4	120			499	YTSGYYRVS	1	3.5
619	TGEDYLKNQ	-1.8	94			660	THLCSQGIT	-2.6	33
						664	SQGITPTNW	-2.6	19
Aquila chrysaetos canadensis ABCG2						Aquila chrysaetos canadensis ABCG2-like
Locations	Phosphorylated	HMM	E-value	Locations		Locations	Phosphorylated	HMM	E-value	Locations
(AA)	Sites	Bit Score		domain		(AA)	Sites	Bit Score		domain
85	GPTGSGKSS	-4.1	57			58	ESLRSPRGS	0.1	16
188	TRGVSGGER	-5.6	67	NBD		85	CKRKTVEKK	-1.8	29
195	ERKRTNIGM	-5.7	70	NBD		111	GPTGSGKSS	-4.1	58	NBD
195	ERKRTNIGM	-1.6	14	NBD		115	SGKSSLLDV	-5.6	69	NBD
308	SNSVYYQET	-3.5	46			189	EERVTQILS	-1.6	14	NBD
335	FRQITYANS	-4.9	54			221	ERKRTNIGM	-5.7	71	NBD
426	FIHEYISGY	-4.4	110			221	ERKRTNIGM	-1.6	15	NBD
428	HEYISGYYR	-4.4	110			264	RRGRTIIFS	-2.5	22	NBD
573	SNDNYRQLS	-3.1	110	TMD4		309	SSIGYECEP	-4.3	110	NBD
586	TGDEYLKNQ	-2.7	100	TMD4		398	KQRVSKQGH	-5.1	59	TMD1
						500	YTSGYYRVS	-0.8	15
						500	YTSGYYRVS	1	3.5
						660	SGEAYLCSQ	-3.4	110
						663	AYLCSQGIA	-0.6	14
Balearica regulorum gibbericeps ABCG2						Balearica regulorum gibbericeps ABCG2-like
Locations	Phosphorylated	HMM	E-value	Locations		Locations	Phosphorylated	HMM	E-value	Locations
(AA)	Sites	Bit Score		domain		(AA)	Sites	Bit Score		domain
26	SRKQSSPDL	-1.2	15			13	QSSHSLLDV	-0.2	9.5
26	SRKQSSPDL	-2.3	55			87	EERVTQIIS	-3.2	26	NBD
85	GPTGSGKSS	-4.1	61	NBD		119	ERKRTNIGM	-5.7	64	NBD
188	TRGVSGGER	-5.6	73	NBD		119	ERKRTNIGM	-1.6	13	NBD
195	ERKRTNIGM	-5.7	75	NBD		162	KRGRTIIFS	-3.6	30	NBD
195	ERKRTNIGM	-1.6	16	NBD		207	SSIGYECEP	-4.3	100	NBD
318	TNTESTEEH	1.7	4.8			248	KEVSSVSSE	-2.1	40
318	TNTESTEEH	3.5	3.5			251	SSVSSENGV	-0.5	12
369	FRQITYANS	-4.9	58			299	KQRVSKQGH	-5.1	53
460	FTHEYISGY	-3.1	110			401	YTSGYYRVS	-0.8	14
460	FTHEYISGY	0.1	8.5			401	YTSGYYRVS	1	3.2
462	HEYISGYYR	-4.4	120			561	SGEAYLCSQ	-3.4	98
611	DQEISQPWC	-1.7	24			564	AYLCSQGIA	-0.6	12
620	TGDEYLKNQ	-2.7	110
Calidris pugnax ABCG2						Calidris pugnax ABCG2-like
Locations	Phosphorylated	HMM	E-value	Locations		Locations	Phosphorylated	HMM	E-value	Locations
(AA)	Sites	Bit Score		domain		(AA)	Sites	Bit Score		domain
26	SRNQSSPDS	-1.8	43			63	ELDLSNKDM	-3.3	46
32	PDSASKGGS	-2.3	58	NBD		72	MADTSDHSI	-4.3	67
85	GPTGSGKSS	-4.1	63	NBD		100	ESLRSPRGS	0.1	17
188	TRGVSGGER	-5.6	74	NBD		127	CKRKTVEKK	-1.8	31	NBD
195	ERKRTNIGM	-5.7	77	NBD		153	GPTGSGKSS	-4.1	62	NBD
195	ERKRTNIGM	-1.6	16	NBD		157	SGKSSLLDV	-5.6	74	NBD
326	ERTEYDTTL	-2.9	41			231	EERVTQIIS	-3.2	30	NBD
344	NSTYYQETK	-1.1	22			263	ERKRTNIGM	-5.7	76	NBD
344	NSTYYQETK	-3.1	44			263	ERKRTNIGM	-1.6	16	NBD
370	FRQITYANS	-4.9	59			306	RRGRTIIFS	-2.5	23	NBD
461	FIHEYISGY	-4.4	120			351	SSIGYECEP	-4.3	120
463	HEYISGYYR	-4.4	120			386	RPLGTGKEV	-2.4	41
523	SYAATSMAL	-2.3	40	TMD4		440	KQRVSKQGH	-5.1	63
608	SNDNYQQIS	-1.3	93			470	NLIRSPQAS	-1	28
608	SNDNYQQIS	-1.7	25			542	YTSGYYRVS	-0.8	16
621	SGDEYLKKQ	-3.7	120			542	YTSGYYRVS	1	3.8
						669	YRGLYFCGE	-3.4	120
						702	SGEAYLCSQ	-3.4	120
						705	AYLCSQGIE	0.4	9
Chaetura pelagica ABCG2						Chaetura pelagica ABCG2-like
Locations	Phosphorylated	HMM	E-value	Locations		Locations	Phosphorylated	HMM	E-value	Locations
(AA)	Sites	Bit Score		domain		(AA)	Sites	Bit Score		domain
12	LGIPTPERD	-4.9	39			30	PTQESLRLP	4.8	0.73
25	PSIKSPPAS	-3.4	64			60	YRRKTVEKK	-0.4	13	NBD
35	GRAGSLLTF	-3.4	34	NBD		60	YRRKTVEKK	4.3	1.1	NBD
84	GPTGSGKSS	-4.1	59	NBD		86	GPTGSGKSS	-4.1	56	NBD
187	TRGVSGGER	-5.6	70	NBD		90	SGKSSLLDV	-5.6	68	NBD
194	ERKRTNIGM	-5.7	72	NBD		164	EERVTQIIS	-3.2	28	NBD
194	ERKRTNIGM	-1.6	15	NBD		196	ERKRTNIGM	-5.7	69	NBD
340	SSSAYYQET	-3.5	48			196	ERKRTNIGM	-1.6	14	NBD
341	SSAYYQETK	-2.3	31			234	LKRLSRRGR	3.2	1.7	NBD
359	KRRKTKAVF	-3.2	32			239	RRGRTIIFS	-2.5	21	NBD
359	KRRKTKAVF	-0.8	10			284	SSIGYECEP	-4.3	110
367	FRQITYANS	-4.9	56			361	KQRVSKQGH	-5.1	57
383	VSRRTFRNL	-4.2	43			463	YTSGYYRVS	-0.8	15
458	FIHEYISGY	-4.4	120			463	YTSGYYRVS	1	3.4
460	HEYISGYYR	-4.4	120			623	SGEAYLCSQ	-3.4	110
606	GGNSSQTSQ	-2.1	27			626	AYLCSQGIA	-0.6	13
618	TGEEYLKKQ	-4.7	120
Calypte anna ABCG2						Calypte anna ABCG2-like
Locations	Phosphorylated	HMM	E-value	Locations		Locations	Phosphorylated	HMM	E-value	Locations
(AA)	Sites	Bit Score		domain		(AA)	Sites	Bit Score		domain
26	SRKQSSLDT	3.9	1.4			54	PTQESLRSP	4.2	1
26	SRKQSSLDT	-1.8	19			57	ESLRSPRGS	0.1	17
26	SRKQSSLDT	-0.4	16			110	GPTGSGKSS	-4.1	60	NBD
36	SREGSVLTF	-5.3	67	NBD		114	SGKSSLLDV	-5.6	72	NBD
85	GPTGSGKSS	-4.1	62	NBD		188	EERVTQIIS	-3.2	30	NBD
188	TRGVSGGER	-5.6	73	NBD		220	ERKRTNIGM	-5.7	74	NBD
195	ERKRTNIGM	-5.7	76	NBD		220	ERKRTNIGM	-1.6	15	NBD
195	ERKRTNIGM	-1.6	16	NBD		263	RRGRTIVFS	-2.8	26	NBD
288	ECEPYNNPA	-1.3	21			308	SSIGYECEP	-4.3	120
309	AVAVSKTEE	-2.9	29			343	RPINTGKEV	-2.7	46
315	TEETSTEST	-2.4	59			349	KEVSSENGV	-1.5	30
369	FRQITYANS	-4.9	59			354	ENGVSEDNT	1.6	4.1
460	FIHEYISGY	-4.4	120			397	RQRASKQGH	-4.9	59
462	HEYISGYYR	-4.4	120			420	LSKRSLKNL	-5.1	62
620	TGEEYLKNQ	-2.5	110			499	YTSGYYRVS	-0.8	16
						499	YTSGYYRVS	1	3.7
						632	CGEKTPNIT	-5.9	52
						659	SGEAYLCSQ	-3.4	110
						662	AYLCSQGIA	-0.6	14
Charadrius vociferus ABCG2						Charadrius vociferus ABCG2-like
Locations	Phosphorylated	HMM	E-value	Locations		Locations	Phosphorylated	HMM	E-value	Locations
(AA)	Sites	Bit Score		domain		(AA)	Sites	Bit Score		domain
26	GRMQSFPDS	-2.2	52			33	ESLRSPRGS	0.1	16
85	GPTGSGKSS	-4.1	58	NBD		60	CKRKTVEKK	-1.8	28
112	LVNGTPQPA	0.2	6.8	NBD		86	GPTGSGKSS	-4.1	56	NBD
188	TRGVSGGER	-5.6	69	NBD		90	SGKSSLLDV	-5.6	68	NBD
195	ERKRTNIGM	-5.7	72	NBD		164	EDRVTQIIS	-4.7	50	NBD
195	ERKRTNIGM	-1.6	15	NBD		196	ERKRTNIGM	-5.7	69	NBD
283	QSTGYQCEP	-0.3	13			196	ERKRTNIGM	-1.6	14	NBD
283	QSTGYQCEP	-4.7	120			239	RRGRTIIFS	-2.5	21	NBD
323	ERTEYDKTL	-2.5	32			284	SSIGYECEP	-4.3	110	NBD
367	FRQITYANS	-4.9	55			366	KQRISKQGH	-5.1	58
458	FIHEYISGY	-4.4	110			396	NLIRSPQAS	-1	25
460	HEYISGYYR	-4.4	110			468	YTSGYYRVS	-0.8	15
611	TGDEYLKSQ	-5	120			468	YTSGYYRVS	1	3.4
614	EYLKSQGID	-0.7	14			628	SGEAYLCSQ	-3.4	110
						631	AYLCSQGIA	-0.6	13
Columba livia ABCG2						Columba livia ABCG2-like
Locations	Phosphorylated	HMM	E-value	Locations		Locations	Phosphorylated	HMM	E-value	Locations
(AA)	Sites	Bit Score		domain		(AA)	Sites	Bit Score		domain
26	SRQQSSPDL	-1.4	30			58	ESLRSPRGS	0.1	16
85	GPTGSGKSS	-4.1	59	NBD		85	CKRKTVEKK	-1.8	29
188	TRGVSGGER	-5.6	70	NBD		111	GPTGSGKSS	-4.1	59	NBD
195	ERKRTSIGM	-0.1	7.4	NBD		115	SGKSSLLDV	-5.6	70	NBD
196	RKRTSIGME	0.2	9.7	NBD		189	EERVTQIIS	-3.2	29	NBD
196	RKRTSIGME	-3.1	28	NBD		221	ERKRTNIGM	-5.7	72	NBD
288	ECEPYNNPA	-1.3	20	NBD		221	ERKRTNIGM	-1.6	15	NBD
320	TADNTEEHS	-4.4	34			264	RRGRTIIFS	-2.5	22	NBD
339	AEKYSSSTY	-2	44			309	SSVGYECEP	-3.8	110
343	SSSTYYQET	-3.1	42			350	KEASSENGV	-1.1	22
344	SSTYYQETK	-0.6	15			398	KQRVSKKGH	-4.7	53
443	QCFSSISAV	2.5	1.5			500	YTSGYYRVS	-0.8	16
461	FIHEYISGY	-4.4	120			500	YTSGYYRVS	1	3.6
463	HEYISGYYR	-4.4	120			645	GDAGSCPPS	-1.6	35
608	SNKNYRQTS	-4.9	120			660	SGEAYLCSQ	-3.4	110
621	TGDEYLKTQ	-4.6	120			663	AYLCSQGIE	0.4	8.6
621	TGDEYLKTQ	1.4	4.7			663	AYLCSQGIE	0.4	8.6
621	TGDEYLKTQ	1.6	4.3
Corvus brachyrhynchos ABCG2						Corvus brachyrhynchos ABCG2-like
Locations	Phosphorylated	HMM	E-value	Locations		Locations	Phosphorylated	HMM	E-value	Locations
(AA)	Sites	Bit Score		domain		(AA)	Sites	Bit Score		domain
26	SRKQSSPDF	0.6	7.5			85	CKRKTVEKK	-1.8	30	NBD
26	SRKQSSPDF	4	2			111	GPTGSGKSS	-4.1	60	NBD
27	RKQSSPDFA	-5.4	72			115	SGKSSLLDV	-5.6	72	NBD
27	RKQSSPDFA	-3.5	73			177	LRLPSSISI	3	1.9	NBD
85	GPTGSGKSS	-4.1	64	NBD		189	EERVTQIIN	-4.4	48	NBD
188	SRGVSGGER	-5.7	79	NBD		221	ERKRTNIGM	-5.7	74	NBD
195	ERKRTNIGM	-5.7	79	NBD		221	ERKRTNIGM	-1.6	15	NBD
195	ERKRTNIGM	-1.6	16	NBD		264	RRGRTIIFS	-2.5	22	NBD
326	ESSEYDKTV	0.1	11			309	SSIGYECEP	-4.3	120
326	ESSEYDKTV	-1.1	15			344	RPVDTEKEV	1.1	5.7
326	ESSEYDKTV	-1.7	100			398	KQRLSKQEH	-2.8	27
326	ESSEYDKTV	-3	43			500	YTSGYYRVS	-0.8	16
326	ESSEYDKTV	0.1	5.8			500	YTSGYYRVS	1	3.6
370	FRQITYANS	-4.9	61			627	YRDLYFCGE	-3.4	110
461	FIHEYISGY	-4.4	130			645	GDTGSCPPS	-0.3	14
463	HEYISGYYR	-4.4	130			660	SGEAYLCSQ	-3.4	110
509	LQPHSNPLN	-1	25	TMD3		663	AYLCSQGIA	-0.6	14	TMD5
525	LIDVYVHMD	1.5	5	TMD3
547	TLGLSQAPW	-2.8	40	TMD4
629	LSSESRYQQ	-2.1	52
631	SESRYQQIG	0.1	9.2
644	TGEEYLESQ	-4.7	130	TMD5
647	EYLESQGID	1.8	4.8	TMD5
Corvus cornix cornix ABCG2						Corvus cornix cornix ABCG2-like
Locations	Phosphorylated	HMM	E-value	Locations		Locations	Phosphorylated	HMM	E-value	Locations
(AA)	Sites	Bit Score		domain		(AA)	Sites	Bit Score		domain
26	SRKQSSPDF	0.6	7.3			85	CKRKTVEKK	-1.8	30	NBD
26	SRKQSSPDF	4	2			111	GPTGSGKSS	-4.1	60	NBD
27	RKQSSPDFA	-5.4	69			115	SGKSSLLDV	-5.6	72	NBD
27	RKQSSPDFA	-3.5	71			177	LRLPSSISI	3	1.9	NBD
85	GPTGSGKSS	-4.1	62	NBD		189	EERVTQIIN	-4.4	48	NBD
188	SRGVSGGER	-5.7	77	NBD		221	ERKRTNIGM	-5.7	74	NBD
195	ERKRTNIGM	-5.7	77	NBD		221	ERKRTNIGM	-1.6	15	NBD
195	ERKRTNIGM	-1.6	16	NBD		264	RRGRTIIFS	-2.5	22	NBD
314	KADESNTES	-0.8	21			309	SSIGYECEP	-4.3	120
318	SNTESTEES	-0.4	12			344	RPVDTEKEV	1.1	5.7
318	SNTESTEES	-2.2	52			398	KQRLSKQEH	-2.8	27
318	SNTESTEES	3.6	3.5			500	YTSGYYRVS	-0.8	16
325	ESSEYDKTV	0.1	10			500	YTSGYYRVS	1	3.6
325	ESSEYDKTV	-1.1	15			627	YRDLYFCGE	-3.4	110
325	ESSEYDKTV	-1.7	97			645	GDTGSCPPS	-0.3	14
325	ESSEYDKTV	-3	42			660	SGEAYLCSQ	-3.4	110
325	ESSEYDKTV	0.1	5.7			663	AYLCSQGIA	-0.6	14
369	FRQITYANS	-4.9	59
460	FIHEYISGY	-4.4	120
462	HEYISGYYR	-4.4	120
605	LSSESRYQQ	-2.1	50
607	SESRYQQIG	0.1	8.9
620	TGEEYLESQ	-4.7	120
623	EYLESQGID	1.8	4.6
Cuculus canorus ABCG2						Cuculus canorus ABCG2-like
Locations	Phosphorylated	HMM	E-value	Locations		Locations	Phosphorylated	HMM	E-value	Locations
(AA)	Sites	Bit Score		domain		(AA)	Sites	Bit Score		domain
26	SRKQSSPDL	-1.2	14			58	ESLRSPRGS	0.1	17
26	SRKQSSPDL	-2.3	51			85	CKRKTVEKK	-1.8	30
85	GPTGSGKSS	-4.1	57	NBD		111	GPTGSGKSS	-4.1	60	NBD
188	TRGVSGGER	-5.6	67	NBD		115	SGKSSLLDV	-5.6	72	NBD
195	ERKRTNIGM	-5.7	70	NBD		177	LRLPSSISI	3	1.9	NBD
195	ERKRTNIGM	-1.6	14	NBD		189	EERVTQIIG	-3.6	35	NBD
233	LKRMTKQGK	-3.3	29	NBD		221	ERKRTNIGM	-5.7	74	NBD
288	ECEPYNNPA	-1.3	19			221	ERKRTNIGM	-1.6	15	NBD
318	INTESIEEH	-0.3	10			264	RRGRTIIFS	-2.5	22	NBD
318	INTESIEEH	4	2.8			309	SSIGYECEP	-4.3	120	NBD
325	EHNEYDKTL	0.4	8.8			335	AVAASKEEH	-5.9	76	NBD
325	EHNEYDKTL	1.9	2.4			398	KQRVSKKGH	-4.7	54
369	FRQITYANS	-4.9	54			500	YTSGYYRVS	-0.8	16
460	FMHEYISGY	-3.8	110			500	YTSGYYRVS	1	3.6
462	HEYISGYYR	-4.4	110			660	SGEAYLCSQ	-3.4	110
620	TGDDYLKSQ	-4.2	110			663	AYLCSQGIT	0.5	8.5
620	TGDDYLKSQ	0.1	8			667	SQGITPTDW	-4.4	34
623	DYLKSQGID	-2.6	32
Cyanistes caeruleus ABCG2						Cyanistes caeruleus ABCG2-like
Locations	Phosphorylated	HMM	E-value	Locations		Locations	Phosphorylated	HMM	E-value	Locations
(AA)	Sites	Bit Score		domain		(AA)	Sites	Bit Score		domain
26	SRRQSLPDL	3.4	1.6			55	PTQESLRSP	4.2	1
26	SRRQSLPDL	4.3	1.1			58	ESLRSPRGS	0.1	17
26	SRRQSLPDL	0.4	7.7			111	GPTGSGKSS	-4.1	59	NBD
26	SRRQSLPDL	-1.2	29			115	SGKSSLLDV	-5.6	71	NBD
85	GPTGSGKSS	-4.1	62	NBD		177	LRLPSSISI	3	1.9	NBD
188	SRGVSGGER	-5.7	76	NBD		189	EERVTQIIN	-4.4	47	NBD
195	ERKRTNIGM	-5.7	76	NBD		221	ERKRTNIGM	-5.7	73	NBD
195	ERKRTNIGM	-1.6	16	NBD		221	ERKRTNIGM	-1.6	15	NBD
326	EPSEYDKNL	-3.5	120			264	RRGRTIIFS	-2.5	22	NBD
370	FRQITYANS	-4.9	59			309	SSIGYECEP	-4.3	120
443	QCFSSVSAV	3	1.2			350	KEVSSDNGV	-1.9	40
461	FIHEYISGY	-4.4	120			398	KQRLSKQEH	-2.8	27
463	HEYISGYYR	-4.4	120			500	YTSGYYRVS	-0.8	16
608	SDSRYQKTG	-2.6	35			500	YTSGYYRVS	1	3.6
621	TGEEYLKSQ	-4.8	120			627	YRDLYFCGD	-3.5	110
621	TGEEYLKSQ	0.4	7.5			660	SGEAYLCSQ	-3.4	110
624	EYLKSQGID	-0.7	15			663	AYLCSQGIA	-0.6	14
Egretta garzetta ABCG2						Egretta garzetta ABCG2-like
Locations	Phosphorylated	HMM	E-value	Locations		Locations	Phosphorylated	HMM	E-value	Locations
(AA)	Sites	Bit Score		domain		(AA)	Sites	Bit Score		domain
26	SRKQSSPEL	2.3	3.2			56	PTQESLRSP	4.2	1
26	SRKQSSPEL	-1.8	41			59	ESLRSPRGS	0.1	16
27	RKQSSPELA	-3.5	35			86	CKRKTVEKK	-1.8	29	NBD
85	GPTGSGKSS	-4.1	59	NBD		112	GPTGSGKSS	-4.1	59	NBD
188	TRGVSGGER	-5.6	70	NBD		116	SGKSSLLDV	-5.6	70	NBD
195	ERKRTNIGM	-5.7	72	NBD		190	EDRVTQIIS	-4.7	52	NBD
195	ERKRTNIGM	-1.6	15	NBD		222	ERKRTNIGM	-5.7	72	NBD
288	ECEPYNNPA	-1.3	20			222	ERKRTNIGM	-1.6	15	NBD
369	FRQITYANS	-4.9	56			265	RRGRTIIFS	-2.5	22	NBD
460	FIHEYISGY	-4.4	120			310	SSIGYECEP	-4.3	110
462	HEYISGYYR	-4.4	120			345	RPVGTGKEV	-2.7	46
468	YYRTSPYFI	-2.8	54			351	KEVSSENEV	-1.2	24
607	SNNNYRQIS	-1.5	90			399	KQRISKQGH	-5.1	61
620	TGDEYLKNQ	-2.7	110			501	YTSGYYRVS	-0.8	16
						501	YTSGYYRVS	1	3.6
						617	RYGLTVSRK	-2.7	46
						657	SGEAYLCSQ	-3.4	110
						660	AYLCSQGIA	-0.6	14
Falco cherrug ABCG2						Falco cherrug ABCG2-like
Locations	Phosphorylated	HMM	E-value	Locations		Locations	Phosphorylated	HMM	E-value	Locations
(AA)	Sites	Bit Score		domain		(AA)	Sites	Bit Score		domain
59	CHQKTTDKE	-4.4	46	NBD		25	CKKDTMADT	-2.3	20
60	HQKTTDKEV	1.4	4.6	NBD		36	HSIISVGEQ	-2.4	58
85	GPTGSGKSS	-4.1	58	NBD		85	CKRKTVDKK	-1.4	23	NBD
188	TRGVSGGER	-5.6	69	NBD		85	CKRKTVDKK	-3.5	33	NBD
195	ERKRTNIGM	-5.7	72	NBD		111	GPTGSGKSS	-4.1	60	NBD
195	ERKRTNIGM	-1.6	15	NBD		115	SGKSSLLDV	-5.6	72	NBD
288	ECEPYNNPA	-1.3	19			177	LRLPSSISI	3	1.9	NBD
370	FRQITYANS	-4.9	55			189	EERVTQIIS	-3.2	30	NBD
461	FIHEYISGY	-4.4	110			221	ERKRTNIGM	-5.7	74	NBD
463	HEYISGYYR	-4.4	110			221	ERKRTNIGM	-1.6	15	NBD
621	TGDEYLKNQ	-2.7	100			264	RRGRTIVFS	-2.8	25	NBD
						309	NSIGYECEP	-5	120
						398	KQRVSKQGH	-5.1	61
						500	YTSGYYRVS	-0.8	16
						500	YTSGYYRVS	1	3.6
						647	AGICSPSIS	-3.5	48
						660	SGEAYLCSQ	-3.4	110
						663	AYLCSQGIS	1.4	5.4
Falco peregrinus ABCG2						Falco peregrinus ABCG2-like
Locations	Phosphorylated	HMM	E-value	Locations		Locations	Phosphorylated	HMM	E-value	Locations
(AA)	Sites	Bit Score		domain		(AA)	Sites	Bit Score		domain
59	CHQKTTDKE	-4.4	46	NBD		25	CKKDTMADT	-2.3	20
60	HQKTTDKEV	1.4	4.6	NBD		36	HSIISVGEQ	-2.4	58
85	GPTGSGKSS	-4.1	58	NBD		85	CKRKTVDKK	-1.4	23	NBD
188	TRGVSGGER	-5.6	69	NBD		85	CKRKTVDKK	-3.5	33	NBD
195	ERKRTNIGM	-5.7	72	NBD		111	GPTGSGKSS	-4.1	60	NBD
195	ERKRTNIGM	-1.6	15	NBD		115	SGKSSLLDV	-5.6	72	NBD
288	ECEPYNNPA	-1.3	19			177	LRLPSSISI	3	1.9	NBD
370	FRQITYANS	-4.9	55			189	EERVTQIIS	-3.2	30	NBD
461	FIHEYISGY	-4.4	110			221	ERKRTNIGM	-5.7	74	NBD
463	HEYISGYYR	-4.4	110			221	ERKRTNIGM	-1.6	15	NBD
621	TGDEYLKNQ	-2.7	100			264	RRGRTIVFS	-2.8	25	NBD
						309	NSIGYECEP	-5	120
						398	KQRVSKQGH	-5.1	61
						500	YTSGYYRVS	-0.8	16
						500	YTSGYYRVS	1	3.6
						647	AGICSPSIS	-3.5	48
						660	SGEAYLCSQ	-3.4	110
						663	AYLCSQGIS	1.4	5.4
Ficedula albicollis ABCG2						Ficedula albicollis ABCG2-like
Locations	Phosphorylated	HMM	E-value	Locations		Locations	Phosphorylated	HMM	E-value	Locations
(AA)	Sites	Bit Score		domain		(AA)	Sites	Bit Score		domain
24	IPRQSSPEL	-5.9	74			12	SDLRSLHAV	-2.5	60
25	PRQSSPELA	3.1	1.2			55	PTQESLRSP	4.2	1
34	GRAGSVLTF	-3.2	31	NBD		58	ESLRSPRGS	0.1	17
83	GPTGSGKSS	-4.1	58	NBD		111	GPTGSGKSS	-4.1	60	NBD
186	TRGVSGGER	-5.6	68	NBD		115	SGKSSLLDV	-5.6	72	NBD
193	ERKRTNIGM	-5.7	71	NBD		177	LRLPSSISI	3	1.9	NBD
193	ERKRTNIGM	-1.6	15	NBD		189	EERVTQIIN	-4.4	48	NBD
323	ERSEYDKNL	-3.5	110			221	ERKRTNIGM	-5.7	74	NBD
352	LESISPGNK	-3.1	59			221	ERKRTNIGM	-1.6	15	NBD
367	FRQITYANS	-4.9	55			264	RRGRTIIFS	-2.5	22	NBD
458	FIHEYISGY	-4.4	110			309	SSIGYECEP	-4.3	120
460	HEYISGYYR	-4.4	110			344	RPVGTGKEV	-2.7	46
602	SSSDSAYRQ	-1.2	23			350	KEVSSENGV	-1.5	30
620	QYLESQGID	2	3.9			398	KQRLSKKEH	-2.4	24
						398	KQRLSKKEH	-2.4	58
						500	YTSGYYRVS	-0.8	16
						500	YTSGYYRVS	1	3.6
						627	YRDLYFCGE	-3.4	110
						645	GDTGSCPPN	-1.1	24
						660	SGEAYLCSQ	-3.4	110
						663	AYLCSQGIA	-0.6	14
Geospiza fortis ABCG2						Geospiza fortis ABCG2-like
Locations	Phosphorylated	HMM	E-value	Locations		Locations	Phosphorylated	HMM	E-value	Locations
(AA)	Sites	Bit Score		domain		(AA)	Sites	Bit Score		domain
60	FRKTTKKEV	0.4	8.3	NBD		8	AQNSSDPHA	-3.1	43
85	GPTGSGKSS	-4.1	59	NBD		53	PTQESLRSP	4.2	1.1
188	SRGVSGGER	-5.7	73	NBD		56	ESLRSPRGS	0.1	17
195	ERKRTNIGM	-5.7	73	NBD		109	GPTGSGKSS	-4.1	62	NBD
195	ERKRTNIGM	-1.6	15	NBD		113	SGKSSLLDV	-5.6	74	NBD
316	DESNTAERT	-6.6	61			175	LRLPSSISI	3	2	NBD
370	FRQITYANS	-4.9	56			187	EERVTQIIN	-4.4	49	NBD
461	FMHEYISGY	-3.8	110			219	ERKRTNIGM	-5.7	76	NBD
463	HEYISGYYR	-4.4	120			219	ERKRTNIGM	-1.6	16	NBD
606	LNSGSSYRQ	-2	45			262	RRGRTIIFS	-2.5	23	NBD
624	AYLESQGID	0.5	8.4			307	SSIGYECEP	-4.3	120
						342	GPVDTGKEV	1.5	4.7
						348	KEVSSENGV	-1.5	31
						375	GSNLYQSTK	-4.9	120
						396	KQRLSKQEH	-2.8	28
						498	YTSGYYRVS	-0.8	16
						498	YTSGYYRVS	1	3.8
						625	YRDLYFCGE	-3.4	120
						643	GDTGSCPPN	-1.1	25
						658	SGEAYLCSQ	-3.4	120
						661	AYLCSQGIA	-0.6	14
Haliaeetus albicilla ABCG2						Haliaeetus albicilla ABCG2-like
Locations	Phosphorylated	HMM	E-value	Locations		Locations	Phosphorylated	HMM	E-value	Locations
(AA)	Sites	Bit Score		domain		(AA)	Sites	Bit Score		domain
50	HVKMTTGFL	-1.9	30	NBD		58	ESLRSPRGS	0.1	16
85	GPTGSGKSS	-4.1	57	NBD		85	CKRKTVEKK	-1.8	28	NBD
188	TRGVSGGER	-5.6	68	NBD		111	GPTGSGKSS	-4.1	57	NBD
195	ERKRTNIGM	-5.7	71	NBD		115	SGKSSLLDV	-5.6	68	NBD
195	ERKRTNIGM	-1.6	15	NBD		189	EERVTQIIS	-3.2	28	NBD
284	SIAESTEER	-0.4	11			221	ERKRTNIGM	-5.7	70	NBD
291	ERTDYDKTL	-1.9	25			221	ERKRTNIGM	-1.6	14	NBD
335	FRQITYANS	-4.9	54			264	RRGRTIIFS	-2.5	21	NBD
426	FIHEYISGY	-4.4	110			309	SSIGYECEP	-4.3	110
428	HEYISGYYR	-4.4	110			349	GKKVSNENG	-3.2	31
573	SNDNYRQLS	-3.1	110			500	YTSGYYRVS	-0.8	15
586	TGNEYLKNQ	-2.5	100			500	YTSGYYRVS	1	3.5
						660	SGEAYLCSQ	-3.4	110
						663	AYLCSQGIA	-0.6	13
Lonchura striata domestica ABCG2						Lonchura striata domestica ABCG2-like
Locations	Phosphorylated	HMM	E-value	Locations		Locations	Phosphorylated	HMM	E-value	Locations
(AA)	Sites	Bit Score		domain		(AA)	Sites	Bit Score		domain
85	GPTGSGKSS	-4.1	62	NBD		73	PTQESLRSP	4.2	1.1
188	SRGVSGGER	-5.7	77	NBD		76	ESLRSPRGS	0.1	18
195	ERKRTNIGM	-5.7	77	NBD		129	GPTGSGKSS	-4.1	63	NBD
195	ERKRTNIGM	-1.6	16	NBD		133	SGKSSLLDV	-5.6	76	NBD
267	GRLLYHGPA	-4.6	120	NBD		195	LRLPSSISI	3	2	NBD
370	FRQITYANS	-4.9	59			207	EERVTQIIN	-4.4	50	NBD
461	FIHEYISGY	-4.4	120			239	ERKRTNIGM	-5.7	78	NBD
463	HEYISGYYR	-4.4	120			239	ERKRTNIGM	-1.6	16	NBD
606	LSSGSSYRQ	-0.7	17			282	RRGRTIIFS	-2.5	24	NBD
621	TGEEYLKSQ	-4.8	120			327	SSVGYECEP	-3.8	120
621	TGEEYLKSQ	0.4	7.5			351	STAVTASKE	-6.4	62
624	EYLKSQGID	-0.7	15			416	KQRLSKQEH	-2.8	29
						518	YTSGYYRVS	-0.8	17
						518	YTSGYYRVS	1	3.8
						663	EDTGSCPPN	-0.2	13
						678	SGEAYLCSQ	-3.4	120
						681	AYLCSQGIA	-0.6	15
Melopsittacus undulatus ABCG2						Melopsittacus undulatus ABCG2-like
Locations	Phosphorylated	HMM	E-value	Locations		Locations	Phosphorylated	HMM	E-value	Locations
(AA)	Sites	Bit Score		domain		(AA)	Sites	Bit Score		domain
20	NTNGTPSRK	4.4	1.7			30	MADTSDHSI	-4.3	66
20	NTNGTPSRK	-1.2	13			58	ESLRSPRGS	0.1	17
20	NTNGTPSRK	0.5	8.4			85	CKRKTVEKK	-1.8	30	NBD
22	NGTPSRKQF	-6.5	63			111	GPTGSGKSS	-4.1	61	NBD
188	TRGVSGGER	-5.6	74	NBD		115	SGKSSLLDV	-5.6	73	NBD
195	ERKRTSIGM	-0.1	7.8	NBD		189	EERVTQIIS	-3.2	30	NBD
196	RKRTSIGME	0.2	10	NBD		221	ERKRTNIGM	-5.7	75	NBD
196	RKRTSIGME	-3.1	30	NBD		221	ERKRTNIGM	-1.6	15	NBD
309	AVALSKTNE	-4.3	49			264	RRGRTIIFS	-2.5	23	NBD
319	DTAESTEEY	-5.2	67			309	SSIGYECEP	-4.3	120
323	STEEYTEHD	-3.2	120			333	STAVTASKE	-6.4	59
362	SEKKSKAVF	-3.6	39			340	KERHSPEDT	-1.5	34
463	FIHEYISGY	-4.4	120			344	SPEDTGKEV	3.1	2.1
465	HEYISGYYR	-4.4	120			350	KEVSSENGV	-1.5	30
610	SNNSYPQMS	-3.4	120			357	GVAESNVES	-5.1	62
						371	LHQKYLKSS	1.8	2
						393	LGRGSKQKA	-4.9	59
						500	YTSGYYRVS	-0.8	16
						500	YTSGYYRVS	1	3.7
						657	SGEAYLCSQ	-3.4	110
						660	AYLCSQGIV	-3	41
Manacus vitellinus ABCG2
Locations	Phosphorylated	HMM	E-value	Locations
(AA)	Sites	Bit Score		domain
26	SRRPSSPDL	-4.1	44
26	SRRPSSPDL	-2.1	48
26	SRRPSSPDL	6.2	0.44
27	RRPSSPDLA	-2.6	51
36	GRAGSVLTF	-3.2	32
85	GPTGSGKSS	-4.1	60	NBD
188	TRGVSGGER	-5.6	71	NBD
195	ERKRTNIGM	-5.7	74	NBD
195	ERKRTNIGM	-1.6	15	NBD
283	QSFGYQCEP	-1	19
320	KAENTEERT	-4.9	40
326	ERTEYTLAE	-1.2	87
337	AEKYSSSTY	-2	45
342	SSTYYRETK	-2.7	36
368	FRQITYANS	-4.9	57
459	FMHEYISGY	-3.8	120
461	HEYISGYYR	-4.4	120
619	TGEDYLKSQ	-4	120
619	TGEDYLKSQ	0.6	6.6
622	DYLKSQGID	-2.6	34
Mesitornis unicolor ABCG2
Locations	Phosphorylated	HMM	E-value	Locations
(AA)	Sites	Bit Score		domain
35	AGRGSILTF	-4.6	52	NBD
84	GPTGSGKSS	-4.1	60	NBD
187	TRGVSGGER	-5.6	71	NBD
194	ERKRTNIGM	-5.7	74	NBD
194	ERKRTNIGM	-1.6	15	NBD
282	QSLGYMCEP	-0.5	74
317	TNTESTEEH	1.7	4.7
317	TNTESTEEH	3.5	3.4
324	EHHEYDKTL	0	11
324	EHHEYDKTL	3.8	1.1
360	KKKKSKAVF	-2.1	21
368	FRQITYANS	-4.9	57
421	KEDSSGLQN	-2	43
459	FIHEYISGY	-4.4	120
461	HEYISGYYR	-4.4	120
620	AYLKSQGID	-2	27
Nipponia nippon ABCG2						Nipponia nippon ABCG2-like
Locations	Phosphorylated	HMM	E-value	Locations		Locations	Phosphorylated	HMM	E-value	Locations
(AA)	Sites	Bit Score		domain		(AA)	Sites	Bit Score		domain
26	SRRQSSPHL	-0.4	11			33	ESLRSPRGS	0.1	16
26	SRRQSSPHL	-4.7	54			60	CKWKTVEKK	-1.9	29	NBD
85	GPTGSGKSS	-4.1	61	NBD		86	GPTGSGKSS	-4.1	56	NBD
195	ERKRTSIGM	-0.1	7.6	NBD		90	SGKSSLLDV	-5.6	68	NBD
196	RKRTSIGME	0.2	10	NBD		164	EERVTQIIS	-3.2	28	NBD
196	RKRTSIGME	-3.1	29	NBD		196	ERKRTNIGM	-5.7	69	NBD
288	ECEPYNNPA	-1.3	20			196	ERKRTNIGM	-1.6	14	NBD
325	EHTEYNKTL	-2.2	30			239	RRGRTIIFS	-2.5	21	NBD
369	FRQITYANS	-4.9	58			284	SSIGYECEP	-4.3	110
460	FIHEYISGY	-4.4	120			319	GPLDTGKED	1.3	4.8
462	HEYISGYYS	-4.4	120			364	RQRVSKQGH	-4.3	45
468	YYSTSPYFI	-1.7	37			371	GHKITYANG	-4.6	48
607	SNDNYRQTS	-4.5	120			466	YTSGYYRVS	-0.8	15
620	TGDEYLKNQ	-2.7	110			466	YTSGYYRVS	1	3.4
611	GDSGSCPPD	-1.8	38			611	GDSGSCPPD	-1.8	38
626	SGEAYLCSQ	-3.4	110			626	SGEAYLCSQ	-3.4	110
629	AYLCSQGIA	-0.6	13			629	AYLCSQGIA	-0.6	13
Parus major ABCG2						Parus major ABCG2-like
Locations	Phosphorylated	HMM	E-value	Locations		Locations	Phosphorylated	HMM	E-value	Locations
(AA)	Sites	Bit Score		domain		(AA)	Sites	Bit Score		domain
26	SRRQSLPDL	3.4	1.6			10	EYHEYQHTQ	-1.7	24
26	SRRQSLPDL	4.3	1.1			78	PTQESLRSP	4.2	1.1
26	SRRQSLPDL	0.4	7.7			81	ESLRSPRGS	0.1	17
26	SRRQSLPDL	-1.2	29			134	GPTGSGKSS	-4.1	61	NBD
36	GRAGSVLTF	-3.2	33	NBD		138	SGKSSLLDV	-5.6	73	NBD
85	GPTGSGKSS	-4.1	61	NBD		200	LRLPSSISI	3	1.9	NBD
188	SRGVSGGER	-5.7	76	NBD		212	EERVTQIIN	-4.4	49	NBD
195	ERKRTNIGM	-5.7	75	NBD		244	ERKRTNIGM	-5.7	75	NBD
195	ERKRTNIGM	-1.6	16	NBD		244	ERKRTNIGM	-1.6	16	NBD
314	KADESNTES	-0.8	21			287	RRGRTIIFS	-2.5	23	NBD
325	EPSEYDKTL	-0.9	18			421	KQRLSKQEH	-2.8	28
325	EPSEYDKTL	-2	27			523	YTSGYYRVS	-0.8	16
369	FRQITYANS	-4.9	58			523	YTSGYYRVS	1	3.7
442	QCFSSVSAV	3	1.2			650	YRDLYFCGE	-3.4	120
460	FIHEYISGY	-4.4	120			683	SGEAYLCSQ	-3.4	120
462	HEYISGYYR	-4.4	120			686	AYLCSQGIA	-0.6	14
598	GSSNSTVSS	-1.6	35
607	SDSRYQKTG	-2.6	35
655	LKKPSKISN	3.2	1.8
658	PSKISNGTA	-3.9	42
Pelecanus crispus ABCG2						Pelecanus crispus ABCG2-like
Locations	Phosphorylated	HMM	E-value	Locations		Locations	Phosphorylated	HMM	E-value	Locations
(AA)	Sites	Bit Score		domain		(AA)	Sites	Bit Score		domain
26	SRKQSSPDL	-1.2	14			58	ESLRSPRGS	0.1	16
26	SRKQSSPDL	-2.3	53			85	CKRKTVEKK	-1.8	28	NBD
188	TRGVSGGER	-5.6	70	NBD		111	GPTGSGKSS	-4.1	57	NBD
195	ERKRTSIGM	-0.1	7.4	NBD		115	SGKSSLLDV	-5.6	69	NBD
196	RKRTSIGME	0.2	9.7	NBD		177	LRLPSSISI	3	1.8	NBD
196	RKRTSIGME	-3.1	28	NBD		189	EERVTQIIS	-3.2	28	NBD
288	ECEPYNNPA	-1.3	20			221	ERKRTNIGM	-5.7	71	NBD
369	FRQITYANS	-4.9	56			221	ERKRTNIGM	-1.6	15	NBD
460	FIHEYISGY	-4.4	120			309	SSVGYECEP	-3.8	110
462	HEYISGYYG	-4.4	120			350	KEVHSENGV	-1.9	39
607	SNNNYEQIS	0.7	47			371	LHQKYLNST	1.9	1.8
607	SNNNYEQIS	-0.2	12			500	YTSGYYRVS	-0.8	15
620	TGDEYLKTQ	-4.6	120			500	YTSGYYRVS	1	3.5
620	TGDEYLKTQ	1.4	4.8			645	GDAGSCPPN	-2.4	56
620	TGDEYLKTQ	1.6	4.3			660	SGEAYLCSQ	-3.4	110
						663	AYLCSQGIA	-0.6	13
Phalacrocorax carbo ABCG2						Phalacrocorax carbo ABCG2-like
Locations	Phosphorylated	HMM	E-value	Locations		Locations	Phosphorylated	HMM	E-value	Locations
(AA)	Sites	Bit Score		domain		(AA)	Sites	Bit Score		domain
26	SREQSSPDL	-2.1	48			85	CKRKTVEKK	-1.8	28	NBD
26	SREQSSPDL	-2.3	54			111	GPTGSGKSS	-4.1	57	NBD
36	SREGSILTF	-5.1	61	NBD		115	SGKSSLLDV	-5.6	69	NBD
85	GPTGSGKSS	-4.1	60	NBD		189	EERVTQIIS	-3.2	28	NBD
188	TRGVSGGER	-5.6	71	NBD		221	ERKRTNIGM	-5.7	71	NBD
195	ERKRTNIGM	-5.7	74	NBD		221	ERKRTNIGM	-1.6	15	NBD
195	ERKRTNIGM	-1.6	15	NBD		264	RRGRTIIFS	-2.5	22	NBD
288	ECEPYNNPA	-1.3	20			309	SSIGYECEP	-4.3	110
342	SHSAYYQET	-3.3	45			350	KEVSSENRE	-2.2	46
369	FRQITYANS	-4.9	57			398	KQRESKQGH	-5.5	66
460	FIHEYISGY	-4.4	120			500	YTSGYYRVS	-0.8	15
462	HEYISGYYR	-4.4	120			500	YTSGYYRVS	1	3.5
607	SKENYQQIS	-1.1	84			616	RYGLTVSRK	-2.7	45
607	SKENYQQIS	-1.5	22			662	SGEAYLCSQ	-3.4	110
620	TGDEYLKSQ	-5	120			665	AYLCSQGIS	1.4	5.2
623	EYLKSQGID	-0.7	15
Pseudopodoces humilis ABCG2						Pseudopodoces humilis ABCG2-like
Locations	Phosphorylated	HMM	E-value	Locations		Locations	Phosphorylated	HMM	E-value	Locations
(AA)	Sites	Bit Score		domain		(AA)	Sites	Bit Score		domain
26	SRRQSLPDL	3.4	1.6			55	PTQESLRSP	4.2	1
26	SRRQSLPDL	4.3	1.1			58	ESLRSPRGS	0.1	17
26	SRRQSLPDL	0.4	7.7			111	GPTGSGKSS	-4.1	59	NBD
26	SRRQSLPDL	-1.2	29			115	SGKSSLLDV	-5.6	71	NBD
36	GRAGSVLTF	-3.2	33	NBD		177	LRLPSSISI	3	1.9	NBD
60	FQKNTKKEV	-3	54	NBD		189	EERVTQIIN	-4.4	47	NBD
85	GPTGSGKSS	-4.1	62	NBD		221	ERKRTNIGM	-5.7	73	NBD
188	SRGVSGGER	-5.7	76	NBD		221	ERKRTNIGM	-1.6	15	NBD
195	ERKRTNIGM	-5.7	76	NBD		264	RRGRTIIFS	-2.5	22	NBD
195	ERKRTNIGM	-1.6	16	NBD		309	SSIGYECEP	-4.3	120
326	EPSEYDKTL	-0.9	19			341	EDHRSVDIG	-3.7	51
326	EPSEYDKTL	-2	27			398	KQRLSKQEH	-2.8	27
370	FRQITYANS	-4.9	59			500	YTSGYYRVS	-0.8	16
443	QCFSSVSAV	3	1.2			500	YTSGYYRVS	1	3.6
461	FIHEYISGY	-4.4	120			627	YRDLYFCGE	-3.4	110
463	HEYISGYYR	-4.4	120			660	SGEAYLCSQ	-3.4	110
594	GLNFSGSSN	-3.8	56			663	AYLCSQGIA	-0.6	14
599	GSSNSTVSS	-1.6	36
608	SDSRYQKTG	-2.6	35
621	TGEEYLKSQ	-4.8	120
621	TGEEYLKSQ	0.4	7.5
624	EYLKSQGID	-0.7	15
Pygoscelis adeliae ABCG2						Pygoscelis adeliae ABCG2-like
Locations	Phosphorylated	HMM	E-value	Locations		Locations	Phosphorylated	HMM	E-value	Locations
(AA)	Sites	Bit Score		domain		(AA)	Sites	Bit Score		domain
26	SRKQSSPDL	-1.2	15			55	PTQESLRSP	4.2	1
26	SRKQSSPDL	-2.3	57			58	ESLRSPRGS	0.1	16
85	GPTGSGKSS	-4.1	63	NBD		85	CKWKTVEKK	-1.9	30	NBD
188	TRGVSGGER	-5.6	75	NBD		111	GPTGSGKSS	-4.1	58	NBD
195	ERKRTNIGM	-5.7	78	NBD		115	SGKSSLLDV	-5.6	70	NBD
195	ERKRTNIGM	-1.6	16	NBD		189	EKRVTQIIS	0.6	5.3	NBD
288	ECEPYNNPA	-1.3	21			221	ERKRTNIGM	-5.7	72	NBD
343	NSTYYQETK	-1.1	22			221	ERKRTNIGM	-1.6	15	NBD
343	NSTYYQETK	-3.1	44			264	RRGRTIIFS	-2.5	22
369	FRQITYANS	-4.9	60			309	SSIGYECEP	-4.3	110
460	FTHEYISGY	-3.1	120			341	EDHRSVDTG	-3.8	53
460	FTHEYISGY	0.1	8.8			350	KEVSSENGV	-1.5	29
462	HEYISGYYR	-4.4	120			398	KQRVSKQGH	-5.1	59
607	SNSIYQQIS	-1.2	23			500	YTSGYYRVS	-0.8	16
607	SNSIYQQIS	-2.8	110			500	YTSGYYRVS	1	3.5
620	TGDEYLKNQ	-2.7	110			660	SGEAYLCSQ	-3.4	110
						663	AYLCSQGIA	-0.6	14
Serinus canaria ABCG2						Serinus canaria ABCG2-like
Locations	Phosphorylated	HMM	E-value	Locations		Locations	Phosphorylated	HMM	E-value	Locations
(AA)	Sites	Bit Score		domain		(AA)	Sites	Bit Score		domain
60	FQKATKKEV	-2.9	52	NBD		51	PTQESLRSP	4.2	1.1
85	GPTGSGKSS	-4.1	61	NBD		54	ESLRSPRGS	0.1	17
188	SRGVSGGER	-5.7	76	NBD		107	GPTGSGKSS	-4.1	62	NBD
195	ERKRTNIGM	-5.7	75	NBD		111	SGKSSLLDV	-5.6	74	NBD
195	ERKRTNIGM	-1.6	16	NBD		173	LRLPSSISI	3	2	NBD
314	KADESNTES	-0.8	21			185	EERVTQIIN	-4.4	49	NBD
460	FMHEYISGY	-3.8	120			217	ERKRTNIGM	-5.7	76	NBD
462	HEYISGYYR	-4.4	120			217	ERKRTNIGM	-1.6	16	NBD
605	LSSDSSYRQ	0.3	7.3			260	RRGRTIIFS	-2.5	23	NBD
620	TGEEYLKSQ	-4.8	120			305	SSIGYECEP	-4.3	120
620	TGEEYLKSQ	0.4	7.4			340	GPVDTGKEV	1.5	4.7
623	EYLKSQGID	-0.7	15			346	KEVSSENGV	-1.5	31
						389	LRRGSKQRL	4	1.3
						389	LRRGSKQRL	-4.3	48
						394	KQRLSKQEH	-2.8	28
						496	YTSGYYRVS	-0.8	16
						496	YTSGYYRVS	1	3.8
						623	YRDLYFCGE	-3.4	120
						641	GDTGSCPPD	-2.1	50
						656	SGEAYLCSQ	-3.4	120
						659	AYLCSQGIA	-0.6	14
Struthio camelus australis ABCG2						Struthio camelus australis ABCG2-like
Locations	Phosphorylated	HMM	E-value	Locations		Locations	Phosphorylated	HMM	E-value	Locations
(AA)	Sites	Bit Score		domain		(AA)	Sites	Bit Score		domain
6	AEGQSQISI	-3.3	43			59	ESLRSPRGS	0.1	17
26	SRQQSSPDL	-1.4	29			112	GPTGSGKSS	-4.1	61	NBD
85	GPTGSGKSS	-4.1	57	NBD		116	SGKSSLLDV	-5.6	73	NBD
195	ERKRTNIGM	-5.7	71	NBD		182	SSITTEEKE	0.6	7.3	NBD
195	ERKRTNIGM	-1.6	15	NBD		190	EERVTQIIS	-3.2	30	NBD
283	RSAGYECEA	-2	95			222	ERKRTNIGM	-5.7	75	NBD
288	ECEAYNNPA	-3	110			222	ERKRTNIGM	-1.6	15	NBD
288	ECEAYNNPA	-2.6	33			265	RRGRTIIFS	-2.5	23	NBD
328	DRDKTLAEK	-2.5	39			336	AVAASKEDY	-5.8	75
343	NSTYYQETK	-1.1	20			340	SKEDYRPVD	-2.1	100
343	NSTYYQETK	-3.1	40			340	SKEDYRPVD	1.1	6.7
460	FIHEYISGY	-4.4	110			345	RPVDTEREV	-2.8	50
462	HEYISGYYR	-4.4	110			350	EREVSGENG	-2	21
533	XAGQTVVAV	-2.5	41			399	KQRISKKGH	-4.8	56
618	TGEDYLKNQ	-1.8	91			501	YTSGYYRVS	-0.8	16
						501	YTSGYYRVS	1	3.7
						654	GEICSGEIH	-2.9	40
						661	IHLCSQGIT	-3.8	55
						665	SQGITPTNW	-2.6	20
Sturnus vulgaris ABCG2						Sturnus vulgaris ABCG2-like
Locations	Phosphorylated	HMM	E-value	Locations		Locations	Phosphorylated	HMM	E-value	Locations
(AA)	Sites	Bit Score		domain		(AA)	Sites	Bit Score		domain
26	SRRQSSPDL	3.4	1.6			55	PTQESLRSP	4.2	1
26	SRRQSSPDL	-0.6	11			58	ESLRSPRGS	0.1	17
26	SRRQSSPDL	-2.3	56			111	GPTGSGKSS	-4.1	60	NBD
27	RRQSSPDLA	0.3	9			115	SGKSSLLDV	-5.6	72	NBD
36	GRAGSVLTF	-3.2	32	NBD		177	LRLPSSISI	3	1.9	NBD
85	GPTGSGKSS	-4.1	59	NBD		189	EERVTQIIN	-4.4	48	NBD
188	TRGVSGGER	-5.6	70	NBD		221	ERKRTNIGM	-5.7	74	NBD
195	ERKRTNIGM	-5.7	73	NBD		221	ERKRTNIGM	-1.6	15	NBD
195	ERKRTNIGM	-1.6	15	NBD		264	RRGRTIIFS	-2.5	22	NBD
320	TAESTEEHS	-6.6	60			309	SSIGYECEP	-4.3	120
326	EHSEYDKNL	-4.9	120			398	KQRLSKKEH	-2.4	24
326	EHSEYDKNL	-3.4	47			398	KQRLSKKEH	-2.4	58
355	LESISPGNK	-3.1	60			500	YTSGYYRVS	-0.8	16
370	FRQITYANS	-4.9	56			500	YTSGYYRVS	1	3.6
461	FIHEYISGY	-4.4	120			627	YRDLYFCGE	-3.4	110
463	HEYISGYYR	-4.4	120			645	GDTGSCPPN	-1.1	24
608	SDTAYQQTG	-3.4	47			660	SGEAYLCSQ	-3.4	110
620	TGEDYLKSQ	-4	120			663	AYLCSQGIA	-0.6	14
620	TGEDYLKSQ	0.6	6.5
623	DYLKSQGID	-2.6	34
Zonotrichia albicollis ABCG2						Zonotrichia albicollis ABCG2-like
Locations	Phosphorylated	HMM	E-value	Locations		Locations	Phosphorylated	HMM	E-value	Locations
(AA)	Sites	Bit Score		domain		(AA)	Sites	Bit Score		domain
59	CFRKTTKKQ	3.5	1.9	NBD		53	PTQESLRSP	4.2	1.1
60	FRKTTKKQV	-1.7	29	NBD		56	ESLRSPRGS	0.1	17
60	FRKTTKKQV	-4.6	51	NBD		109	GPTGSGKSS	-4.1	63	NBD
85	GPTGSGKSS	-4.1	61	NBD		113	SGKSSLLDV	-5.6	75	NBD
188	TRGVSGGER	-5.6	73	NBD		175	LRLPSSISI	3	2	NBD
195	ERKRTNIGM	-5.7	75	NBD		187	EERVTQIIN	-4.4	50	NBD
195	ERKRTNIGM	-1.6	16	NBD		219	ERKRTNIGM	-5.7	77	NBD
370	FRQITYANS	-4.9	58			219	ERKRTNIGM	-1.6	16	NBD
461	FMHEYISGY	-3.8	120			262	RRGRTIIFS	-2.5	24	NBD
463	HEYISGYYR	-4.4	120			342	GPVDTGKEA	2.2	3.3
611	SYRETGRMP	-4.5	49			498	YTSGYYRVS	-0.8	17
621	TGEEYLESQ	-4.7	120			498	YTSGYYRVS	1	3.8
624	EYLESQGID	1.8	4.6			625	YRDLYFCGE	-3.4	120
						658	SGEAYLCSQ	-3.4	120
						661	AYLCSQGIA	-0.6	15
Meleagris gallopavo ABCG2
Locations	Phosphorylated	HMM	E-value	Locations
(AA)	Sites	Bit Score		domain
58	DSLRSPRGS	0.2	15
85	CKRKTVEKK	-1.8	29	NBD
111	GPTGSGKSS	-4.1	58	NBD
115	SGKSSLLDV	-5.6	69	NBD
189	EERVTQIIG	-3.6	33	NBD
221	ERKRTNIGM	-5.7	71	NBD
221	ERKRTNIGM	-1.6	15	NBD
264	RRGRTIIFS	-2.5	22	NBD
309	SSIGYECEP	-4.3	110
360	EENMSISVV	-1.4	28
377	NSSLYESTK	-4	110
398	KKKVSKKGH	-4.9	56
500	YTSGYYRVS	-0.8	15
500	YTSGYYRVS	1	3.5
655	GARCSGEDY	-5.7	71
662	DYLISQGIA	-2	26
Gallus gallus ABCG2
Locations	Phosphorylated	HMM	E-value	Locations
(AA)	Sites	Bit Score		domain
58	DSLRSPRGS	0.2	15
85	CRRKTVEKK	-0.7	15
85	CRRKTVEKK	-3.2	28
111	GPTGSGKSS	-4.1	57	NBD
115	SGKSSLLDV	-5.6	69	NBD
189	EERVTQIIG	-3.6	33	NBD
221	ERKRTNIGM	-5.7	71	NBD
221	ERKRTNIGM	-1.6	15	NBD
264	RRGRTIIFS	-2.5	22	NBD
309	SSIGYECEP	-4.3	110	NBD
344	KPADTGKEA	1.7	4
360	EENMSISVV	-1.4	27
377	NSSLYESTK	-4	110
398	KKKVSKKGH	-4.9	55
500	YTSGYYRVS	-0.8	15
500	YTSGYYRVS	1	3.5
655	GVRCSGEDY	-5.4	64
662	DYLISQGIA	-2	25
Taeniopygia guttata ABCG2						Taeniopygia guttata ABCG2-like
Locations	Phosphorylated	HMM	E-value	Locations		Locations	Phosphorylated	HMM	E-value	Locations
(AA)	Sites	Bit Score		domain		(AA)	Sites	Bit Score		domain
85	GPTGSGKSS	-4.1	61	NBD		31	PTQESLRSP	4.2	1
188	SRGVSGGER	-5.7	76	NBD		34	ESLRSPRGS	0.1	17
195	ERKRTNIGM	-5.7	75	NBD		87	GPTGSGKSS	-4.1	60	NBD
195	ERKRTNIGM	-1.6	16	NBD		91	SGKSSLLDV	-5.6	72	NBD
267	GRLLYHGPA	-4.6	120	NBD		153	LRLPSSISI	3	1.9	NBD
323	ERSEYDKAL	-3.9	120			165	EERVTQIIN	-4.4	48	NBD
323	ERSEYDKAL	-2.1	29			197	ERKRTNIGM	-5.7	74	NBD
367	FRQITYANS	-4.9	58			197	ERKRTNIGM	-1.6	15	NBD
458	FIHEYISGY	-4.4	120			240	RRGRTIIFS	-2.5	22	NBD
460	HEYISGYYR	-4.4	120			285	SSVGYECEP	-3.8	110
618	TGEEYLKSQ	-4.8	120			326	KEVSSENGV	-1.5	30
618	TGEEYLKSQ	0.4	7.4			374	KQRLSKQEH	-2.8	27
621	EYLKSQGID	-0.7	15			476	YTSGYYRVS	-0.8	16
						476	YTSGYYRVS	1	3.6
						603	YRDLYFCGE	-3.4	110
						621	GDAGSCPPN	-2.4	59
						636	SGEAYLCSQ	-3.4	110
						639	AYLCSQGIA	-0.6	14
Coturnix japonica ABCG2
Locations	Phosphorylated	HMM	E-value	Locations
(AA)	Sites	Bit Score		domain
58	DSLRSPRGS	0.2	15	NBD
85	CKRKTVEKK	-1.8	28	NBD
111	GPTGSGKSS	-4.1	57	NBD
115	SGKSSLLDV	-5.6	68	NBD
189	EERVTQIIG	-3.6	33	NBD
221	ERKRTNIGM	-5.7	70	NBD
221	ERKRTNIGM	-1.6	14	NBD
264	RRGRTIIFS	-2.5	21	NBD
309	SSIGYECEP	-4.3	110
347	AGKASNENG	-2.4	22
375	NSSLYESTK	-4	110
396	KRKISKKGH	1.8	3.9
498	YTSGYYRVS	-0.8	15
498	YTSGYYRVS	1	3.5
653	GARCSGEDY	-5.7	69
660	DYLISQGIQ	-2.6	33
Aptenodytes forsteri ABCG2						Aptenodytes forsteri ABCG2-like
Locations	Phosphorylated	HMM	E-value	Locations		Locations	Phosphorylated	HMM	E-value	Locations
(AA)	Sites	Bit Score		domain		(AA)	Sites	Bit Score		domain
26	SRKQSSPDL	-2.3	56			55	PTQESLRSP	4.2	0.99
85	GPTGSGKSS	-4.1	62	NBD		58	ESLRSPRGS	0.1	16
188	TRGVSGGER	-5.6	74	NBD		85	CKWKTVEKK	-1.9	29	NBD
195	ERKRTNIGM	-5.7	77	NBD		111	GPTGSGKSS	-4.1	57	NBD
195	ERKRTNIGM	-1.6	16	NBD		115	SGKSSLLDV	-5.6	69	NBD
288	ECEPYNNPA	-1.3	21			189	EKRVTQIIS	0.6	5.2	NBD
344	NSTYYQETK	-1.1	22			221	ERKRTNIGM	-5.7	71	NBD
344	NSTYYQETK	-3.1	44			221	ERKRTNIGM	-1.6	15	NBD
370	FRQITYANS	-4.9	59			264	RRGRTIIFS	-2.5	22	NBD
461	FTHEYISGY	-3.1	110			309	SSIGYECEP	-4.3	110
461	FTHEYISGY	0.1	8.7			350	KEVSSENGV	-1.5	28
463	HEYISGYYR	-4.4	120			398	KQRVSKQGH	-5.1	58
608	SNSIYRQIS	-3.2	120			500	YTSGYYRVS	-0.8	15
621	TGDEYLKNQ	-2.7	110			500	YTSGYYRVS	1	3.5
						660	SGEAYLCSQ	-3.4	110
						663	AYLCSQGIA	-0.6	13
Haliaeetus leucocephalus ABCG2						Haliaeetus leucocephalus ABCG2-like
Locations	Phosphorylated	HMM	E-value	Locations		Locations	Phosphorylated	HMM	E-value	Locations
(AA)	Sites	Bit Score		domain		(AA)	Sites	Bit Score		domain
50	HVKMTTGFL	-1.9	29	NBD		58	ESLRSPRGS	0.1	16
85	GPTGSGKSS	-4.1	57	NBD		85	CKRKTVEKK	-1.8	28	NBD
188	TRGVSGGER	-5.6	67	NBD		111	GPTGSGKSS	-4.1	57	NBD
195	ERKRTNIGM	-5.7	70	NBD		115	SGKSSLLDV	-5.6	69	NBD
195	ERKRTNIGM	-1.6	14	NBD		189	EERVTQIIS	-3.2	28	NBD
284	SIAESTEER	-0.4	11			221	ERKRTNIGM	-5.7	71	NBD
291	ERTDYDKTL	-1.9	25			221	ERKRTNIGM	-1.6	15	NBD
335	FRQITYANS	-4.9	54			264	RRGRTIIFS	-2.5	22	NBD
426	FIHEYISGY	-4.4	110			309	SSIGYECEP	-4.3	110
428	HEYISGYYR	-4.4	110			349	GKKVSNENG	-3.2	31
573	SNDNYRQLS	-3.1	110			500	YTSGYYRVS	-0.8	15
586	TGNEYLKNQ	-2.5	99			500	YTSGYYRVS	1	3.5
						660	SGEAYLCSQ	-3.4	110
						663	AYLCSQGIA	-0.6	13
