# Supplementary material for: Molecular evolution of the ATP-binding cassette subfamily G member 2 gene subfamily and its paralogs in birds
Source: BMC Evol Biol. 2020 Jul 14;20:85. doi: 10.1186/s12862-020-01654-z (PMC7362505; doi:10.1186/s12862-020-01654-z)
Supplement: Supplementary file 10 — Additional file 10. Expression of the ABCG2 and ABCG2-like genes in mallards (Anas platyrhynchos). [file 12862_2020_1654_MOESM10_ESM.xlsx]

## Sheet: Sheet1
Additional file 9: Expression of the ABCG2 and ABCG2-like genes in mallards (Anas platyrhynchos).
Gene	chr	start	end	wild_2w_skin	wild_4w_skin	wild_8w_skin	wild_1d_bremuscle	wild_2w_bremuscle	wild_2w_bremuscle.1	wild_4w_bremuscle	wild_4w_bremuscle.1	wild_2w_liver	wild_4w_liver	wild_8w_liver	wild_8w_brain	Z2_8w_brain	wild_8w_heart	wild_8w_lung	wild_8w_kidney	wild_8w_spleen	wild_8w_fat3	wild_8w_fat4	wild_8w_fat5	Average	Annotation
LOC101797254	chr6	17315743	17329993	421	750	480	552	394	416	517	536	3549	3651	6466	155	183	1327	1385	1798	502	869	1039	911	1295.05	product=ATP-binding cassette sub-family G member 2-like
ABCG2	chr4	47427565	47448239	23	28	5	31	86	151	26	121	22	18	17	1	1	33	22	6	338	9	2	6	47.3	product=ATP-binding cassette%2C sub-family G (WHITE)%2C member 2 (Junior blood group)%2C transcript variant X3
