# Supplementary material for: Molecular evolution of the ATP-binding cassette subfamily G member 2 gene subfamily and its paralogs in birds
Source: BMC Evol Biol. 2020 Jul 14;20:85. doi: 10.1186/s12862-020-01654-z (PMC7362505; doi:10.1186/s12862-020-01654-z)
Supplement: Supplementary file 11 — Additional file 11. Chromosomal location of ABCG2 gene subfamily members in some fishes. [file 12862_2020_1654_MOESM11_ESM.xlsx]

## Sheet: Sheet1
Additional file 11: Chromosomal location of ABCG2 gene subfamily members in some fishes.
species	chromosome	Neighbor genes	Neighbor genes	ABCG2 gene subfamily members	Neighbor genes
Oreochromis niloticus	LG3			ABCG2(XM_005461198.4)	PPM1K
	LG6	HERC3	PPM1K	ABCG2-like（XM_005456952.4）	PKD2
	LG6			ABCG2-like（XP_003456012.1）
Takifugu rubripes	17			ABCG2-like(XM_011612804.1)
	17			ABCG2-like（XM_011605182.1）
	17	HERC3	PPM1K	ABCG2(XM_011612929.1)	PKD2
Astyanax mexicanus	25		PKD2	ABCG2(XM_007234312.3)	PPM1K
	25			ABCG2-like(XM_007247345.3)
	12			ABCG2-like(XM_022674899.1)
	Un			ABCG2-like(XM_022664444.1)
	Un			ABCG2-like(XM_022664444.1)
Salmo salar	ssa18			ABCG2-like(XM_014156791.1)
	ssa04			ABCG2-like(XM_014194916.1)
	ssa04			ABCG2-like(XM_014194785.1)
	ssa18			ABCG2-like(XM_014156819.1)
	Un			ABCG2-like(XM_014182323.1)
	ssa18			ABCG2-like(XM_014156818.1)
	ssa02			ABCG2-like(NC_027301.1)
	ssa08			ABCG2(NM_001173655.1)	PPM1K
Lepisosteus oculatus	LG4		PPM1K	ABCG2-like(XM_015345379.1)	PKD2
	LG5			ABCG2-like(XM_006630550.2)
	LG5		PKD2L1	ABCG2-like(XM_015347523.1)
