# Supplementary material for: Molecular evolution of the ATP-binding cassette subfamily G member 2 gene subfamily and its paralogs in birds
Source: BMC Evol Biol. 2020 Jul 14;20:85. doi: 10.1186/s12862-020-01654-z (PMC7362505; doi:10.1186/s12862-020-01654-z)
Supplement: Supplementary file 12 — Additional file 12. Multiple sequence alignments of the ABCG2 and ABCG2-like genes with full-length amino acid sequences. [file 12862_2020_1654_MOESM12_ESM.fas]

>Anas_platyrhynchos_ABCG2
------------------------------------------MDRPG--------ADVQAPAR--KRGKMA-GGQSYINIQMSESSTNGIPSSKLS-PDP-ADQGGSTLTFHNISYSVKVKPRFLCCRKTASKEVLRDLNGIMRPGLNAILGPTGSGKSSLLDILAARKDPHGL-SGDILINGAPQPANFKCTSGYVVQDDVVMGTLTIRENFQFSAALRLP-NSVKEQDRNERVNQIIKELGLSKVADSKVGTQFTRGVSGGERKRTNIGMELITDPTILFLDEPTTGLDASTANAVLLLLKRMAKQGKTIIFSIHQPRYSIFRLFDSLTLLAAGRMLYHGPAQQAITYFQSIGYECEPYNNPADFFLDIINGDSTAVMVNKTNEDNSAESIEEHI-----------EYNTTLAEKLAEKYCNSTYYQETKAIL---ENISLGNTKKTKAFFRQITYTNSFCHQLKWVSRRTFKNMVGNPQASIAQVVVTAFLGLVVGAIFFGLKNDT-AGLQNRVGAMFFLTTN--QCFSSISAIELFVVEKKIFIHEYISGYYGTAAYFISKLMADLIPVRTLPSIIFTCITYFMLG-----------LKPTAEAFFIMLFTLTMVSYTATS--------MALAIATGHDVVAVANLFMT----ITFVFM----------IIFSGLLVNLTSIMSWLSWLKYFSIPRYGMTALQIN--ELSGLNFCT------NNTGFPGMDNSQPTIP--MWCTGDQYLKSQGIDVS-TWGLWQNHVALACMTVIFLAISYLK----LRFMKKFS--
>Anas_platyrhynchos_ABCG2-L
--------------------------------------------MGTAQNNSSPKNLHAVEFDLCNKDTMA-DTFDHSIISVGEEEGAGTFQRSLPTRESLRSPRGSVVSFHNIQYSVKQSSGFLCRRKTVEKKILQNVYGIMKPGLNAILGPTGSGKSSLLDVLAARKDPAGL-SGEVLIDGIPQPPNFKCISGYVVQDDVVMGTMTVRENLHFSAALRLP-SSISFQEKEERVTQIISELGLSKVANSKVGTELIRGVSGGERKRTNIGMELITEPPVLFLDEPTTGLDASTANAVLILLKKLSRRGRTIIFSIHQPRYSIFKLFDSLTLLALGKVLYHGPANQALDYFSSIGYECEPFNNPADFFLDIINGDSTAVAANK-EVNEPVDTGKEVN---SENGAVEQNVVSSVVDVLHQKYLNSSLYQSTKEALA-KVELGRGSNHKVSKQGHEITYANGFFTQLYWVSKRSLKNLIRNPQASVAQIAVTIILALVVGAIFFGVKLDQ-SGIQNRVGSLFFVTTN--QCFSSVSAIELFIRDKKLFVHQYTSGYYRVSAYFLALMIGDLLPMRTAPAIIFSCITYWMIG-----------YQAVAGRFFFFMLALILVSYTATA--------MSLAISAGMEVVAVANLLIT----ICFVLM----------LIFSGLLVNLPSVMGWLNWLKYFSIPRYGLTALQVN--ELRGLYFCGE-KDPNVTVSVGDAGSCPSVTSGEMCS-GEAYLCSQGIAPT-NWAMWENIVALFCMTVIFLIIAYAK----LRFMRKFT--
>Anser_cygnoides_domesticus_ABCG2
MICDLNWKKKQSHCILRVSTCDNECCLSSPFSFFALSVMLTVIASSGSCASALVIADSMGDTRNETRGKMA-GGQSHINIQMSESSTNGIPSSKQSSPDL-ANKGGSTLTFHNISYHVKVKSGFLCCRKTASKEVLRDLNGIMRPGLNAILGPTGSGKSSLLDILAARKDPHGL-SGDILINGAPQPANFKCTSGYVVQDDVVMGTLTIRENFQFSAALRLP-KSVKEQDRNERVNQIIKELGLSKVADSKVGTQFTRGVSGGERKRTNIGMELITDPTILFLDEPTTGLDASTANAVLLLLKRMAKQGKTIIFSIHQPRYSIFRLFDSLTLLAAGRMLYHGPAQQTIGYFQSIGYECEPYNNPADFFLDIINGDSTAVVVNKTDEARSAESIEEHI-----------EYNTTLAEKLAEKYCNSAYYQETKTIL---ENISLGNTKKTKAFFRQITYTNSFCHQLKWVSRRTFKNLVGNPQASIAQVVVTVFLGLIVGAIFFGLKNDT-SGLQNRVGAMFFLTTN--QCFSSISAIELFVVEKKIFIHEYISGYYGTAAYFISKLMADLIPMRTLPSIIFTCITYFMLG-----------LKPTTEAFFIMLFTLTMVSYTATS--------MALAIATGQNVVAVANLFMT----ITFVFM----------IIFSGLLVNLTSIMSWLSWLKYFSIPRYGMTALQIN--ELSGLNFCTI----SNNTGLPGKNNFQQLIP--MWCTGDQYLQNQGIDVS-TWGLWQNHVALACMTVIFLAISYLK----LHFMKKFS--
>Anser_cygnoides_domesticus_ABCG2-L
--------------------------------------------MGTAQNNSSPKNLHAVEFDLCNKDTMA-DTFDHSIISVGEEEGVGNFQRSLPTRESLRSPRGSVVSFHNIQYSVKQSSGFLCRRKTVEKKILQNVYGIMKPGLNAILGPTGSGKSSLLDVLAARKDPAGL-SGEVLIDGIPQPPNFKCISGYVVQDDVVMGTMTVRENLHFSAALRLP-SSISFQEKEERVTQIIGELGLSKVADSKVGTELIRGVSGGERKRTNIGMELITEPPVLFLDEPTTGLDASTANAVLILLKKLSRRGRTIIFSIHQPRYSIFKLFDSLTLLALGKVLYHGPANQALDYFSSIGYECEPFNNPADFFLDIINGDSTAVAANK-EVHEPVDTGKEVN---SENGAVEQNAVSSVVDVLHQKYLNSSLYQSTKEALA-KVELGRGSNRKVRKQGHEITYANGFLTQLYWVSKRSLKNLIRNPQASVAQIAVTIILALVVGAIFFGVKLDQ-SGIQNRVGSLFFVTTN--QCFSSVSAIELFIRDKKLFVHQYTSGYYRVSAYFLALMIGDLLPMRTAPAIIFSCITYWMIG-----------YQAVAGRFFFFMLALILVSYTATA--------MSLAISAGMEVVAVANLFIT----ICFVLM----------LIFSGLLVNLPSVMGWLNWLKYFSIPRYGLTALQVN--ELRDLYFCGE-KTPNVTVSVGDAGSCPPVTSGEMCS-GEAYLCSQGIAPT-DWAMWENIVALFCMTVIFLIIAYAK----LRFMRKFT--
>Apaloderma_vittatum_ABCG2
---------------------------------------------------------------------MA-KDQPHLSIQMSDSNTNGIPSRKQFSSDL-PGRKESILTFHNICYRVKTKTGFLCFRKTTDKEVLRDVNGIMRPGLNAILGPTGSGKSSLLDILAARKDPSGL-SGDILINGAPQPSNFKCTSGYVVQDDVVMGTLTVRENLKFSAALRLP-KSVKDQEKNERVNQIIKELGLSKVADSKVGTQFTRGVSGGERKRTNIGMELITDPAILFLDEPTTGLDASTANAVLLLLKRLGNNGRTIIFSIHQPRYSIFRLFDNLTLLAAGRVLYHGPAQHAIEYFQSIGYQCEPYNNPADFFLDIINGDSTAVAMSKTNAMN-TESTEECT-----------ECDKTIAEKLAEKYSNSSYYQETKAVL---ENISSGHKKKTKAIFQQITYANSFLHQLKWVSKRTFKNLIGNPQASIAQVCVTIVLGLIVGVIFFGLKEDS-AGLQNRVGAMFFLTTN--QCFSSISAIELFVVEKKMFIHEYISGYYRTSAYFIAKLMADLIPMRTIPSIIFTCITYFMLG-----------LKPTAGAFFTMMFTLMMVSYTATS--------MALAIAAGQNVFAVANLLMT----ITFVFM----------MIFSGLLVNLTSVMSWLSWLKYFSIPRYGMTALEIN--ELSGLTFCNG----QTNLPKFFFSKFINVSVFIHRCTGDGYLKEQGIDAS-TWGLWQNHVALACMTVIFLIIAYLK----LRFMKKFS--
>Apaloderma_vittatum_ABCG2-L
--------------------------------------------------------------------MMAD-TFDHSTISIGEEEGVGNFQRSLPTQESLRSPRGSVVSFHNIQYSVKQSSGFLCKRKTVEKKILHNVYGIMKPGLNAILGPTGSGKSSLLDVLAARKHPAGL-SGEVLIDGIPQPPNFKCISGYVVQDDVVMGTMTVRENLHFSAALRLP-SSISVKEKEDRVTQIISELGLSKVADAKVGTEMIRGVSGGERKRTSIGMELITEPPVLFLDEPTTGLDASTANAVLMLLKKLSRRGRTIIFSIHQPRYSIFKLFDSLTLLALGKVLYHGPAKQALEYFSSIGYECEPFNNPADFFLDIINGDSTSVAARK-EDHRPVDTGK------------EDNLGSNVVDVLHQKYLNSSLYQSTKEALR-KVELGRGSKQRVSKQEHEITYANGFLTQLYWVSKRSLKNLVRNPQASFAQIAVTIILALVVGAIFFGVKLDR-SGIQNRVGSLFFVTTN--QCFSSVSAIELFIRDKKLFVHQYTSGYYRVSAYFLALMIGDLLPMRTAPAIIFSCISYWMIG-----------YQAVTGRFFFFMLTLVMVSYTATA--------MSLAISAGMDVVAVANLLIT----ICFVLM----------LIFSGLLVNLPSIMGWLNWLQYFSIPRYGLTALQVN--EFRDLYFCGE--NPNVTASVGDAGSCPPDISGEMCS-GEAYLCSQGITPT-TWAMWENIVALFCMTVIFLIIAYAK----LRFMRKFT--
>Apteryx_australis_mantelli_ABCG2
---------------------------------------------------------------------MA-EGQSHISIQMSDSSTNGNPSRQQSSPDL-ASRGGSTLTFHNVCYHVKMKSGFLCCKKTVDKEVLRDINGIMRPGLNAILGPTGSGKSSLLDILAARKDPYGL-SGDILINGAPQPANFKCTSGYVVQDDVVMGTLTVRENFQFSAALRLP-KSVKEQEKNERVNQIIKELGLNKVADSKVGTQFIRGVSGGERKRTNIGMELITDPAILFLDEPTTGLDASTANAVLLLLKRMAKQGKTIIFSIHQPRYSIFRLFDNLTLLAAGRMLYHGPAQNAIEYFRSVGYECEAYNNPADFFLDIINGDSTAVAMSKIAEANAAENTEEHI-----------DCDKTLAEKLAEQYSSSTYYQETKAIL---ENISLGNKKKTKAIFRQITYANSFCHQLKWVSRRTFKNLIGNPQASIAQLCVTAFLGLIVGAIFFGVKDDY-TGLQNRVGALFFLTTN--QCFSSISAIELFVVEKKIFIHEYISGYYRTSAYFISKLMADLIPMRTLPSIIFTCITYFMLG-----------LKPTVEAFFIMMFTLMMVSYTATS--------MALAIAAGQSVVALANLLMT----IAFVFM----------IIFSGLLVNLTSIMSWLSWLQYFSIPRYGMTALQIN--ELNGLNFCNS----SNTTNLN--DNCQQISQ--PWCTGEDYLKNQGIDAS-SWGLWQNHLALACMTVIFLTISYLK----LHFMKKFS--
>Apteryx_australis_mantelli_ABCG2-L
--------------------------------------------MGTAQNNSDLK-LPAAEFDLCNKDMMA-DTFDHSVISVGEEEGTGNFQRSFPTRESLRSPRGSVVSFHNIQYSVKQSSGFLCKWKTAEKKILHNVYGIMKPGLNAILGPTGSGKSSLLDVLAARKDPAGL-FGEVLIDGIPQPPNFKCISGYVVQDDVVMGTMTVRENLHFSAALRLP-SSITIEEKEERVTQIISELGLSKVADAKVGTELIRGVSGGERKRTNIGMELITEPPVLFLDEPTTGLDSSTANAVLFLLKKLSRRGRTIIFSIHQPRYSIFKLFDSLTLLALGRVLYHGPAKQALEYFRSIGYECEPFNNPADFFLDVINGDSTAVAASK-EGYRPVDTEREVS---GENGVAEENMDSSVVDVLHQKYLNSSLYQSTREALR-KVELGQGSKQRLPKKGHEITYANGFLTQLYWVSKRSLKNLIRNPQASVAQIAVTIILALVVGAIFFGAKLDR-SGIQNRVGSLFFVTTN--QCFSSVSAIELFIRDKKLFVHQYTSGYYRVSAYFLALMVGDLLPMRTAPAIIFSCISYWMIG-----------YQAVAGRFFFFMLTLVLVSYTATA--------MSLAISAGMDVVAVANLLIT----VCFVLM----------LIFSGLLVNLPSVMGWLNWLKYFSIPRYGLTALQVN--EFRDLYFCGSEKNLNVTVPVG---SCPPVISGEICF-GETHLCSQGITPT-NWAMWENIVALFCMTVIFLVIAYAK----LRFMRKFT--
>Aquila_chrysaetos_canadensis_ABCG2
---------------------------------------------------------------------MA-EGQPHLSIQMSDLNTNGIPSRKQCSPDL-ASRGGSVLTFHNICYHVKMKTGFLCCQKTANKEVLRDVNGIMRPGLNAILGPTGSGKSSLLDILAARKDPHGL-SGDILINGAPQPANFKCTSGYVVQDDVVMGTLTVRENLKFSAALRLP-KSVKEQEKNERVNQIIKELGLSKVADSKVGTQFTRGVSGGERKRTNIGMELITDPAILFLDEPTTGLDASTANAVLLLLKRMAKQGKTIIFSIHQPRYSIFRLFDNLTLLAVGRVLYHGPTQHAIEYFQSI-----------------------------------AESTEECT-----------EYDKTLAEKLAEKYSNSVYYQETKAVL---ENISLGNKKKTKAVFRQITYANSFLHQLKWVSKRTFKNLVGNPQASIAQLCVTAFLGLVVGAIFFGLKEDS-TGLQNRVGAMFFLTTN--QCFSSISAIELFVMEKKIFIHEYISGYYRTSAYFISKLMADLIPMRTIPSIIFTCIIYFMLG-----------LKPTVEAFFTMMFTLVMVSYTATS--------MALAIAAGQSVVAVANLLMT----ITFVFM----------IIFSGLLVNLTSIMSWLSWLKYFSIPRYGMTALQIN--ELTDLNFCSS----SNNTNLISNDNYRQLSQ--PWCTGDEYLKNQGIDVS-SWGLWQNHLALACMTVIFLTIAYLK----LHFMKKFS--
>Aquila_chrysaetos_canadensis_ABCG2-L
--------------------------------------------MGTAQNNSDLKKFHAVELDLCNKDMMA-DTFDHSIISVGEEEGAGNFQRSFPTRESLRSPRGSVVSFHNIQYSVKQSSGFLCKRKTVEKKILHNVYGIMKPGLNAILGPTGSGKSSLLDVLAARKDPAGL-SGEVLIDGIPQPPNFKCISGYVVQDDVVMGTMTVRENLHFSAALRLP-SSISVKEKEERVTQILSELGLTKVADAKVGTELIRGVSGGERKRTNIGMELITEPPVLFLDEPTTGLDASTANAVLTLLKKLSRRGRTIIFSIHQPRYSIFKLFDSLTLLALGKVLYHGPAKQALEYFSSIGYECEPFNNPADFFLDIINGDSTAVAASK-EDHRPVDTGKEVS---NENGVAEDNVDGSVVDVLHQKYLNSSLYQSTKEALG-KVELGQGSKQRVSKQGHEITYANGFLTQLYWVSKRSLKNLIRNPQASVAQIAVTIILALVVGAIFFGVKLDR-SGIQNRVGSLFFVTTN--QCFSSVSAIELFIRDKKLFVHQYTSGYYRVSAYFLALMIGDLLPMRTAPAIIFSCISYWMIG-----------YQAVAGRFFFFMLTLVLVSYTATA--------MSLAISAGMDVVAVANLLIT----ICFVLM----------LIFSGLLVNLPSVMGWLNWLKYFSIPRYGLTALQVN--EFRDLYFCGE-KNPNVTASVGDVDSCPPEISGEMCS-GEAYLCSQGIAPT-NWAMWENIVALFCMTVIFLIIAYAK----LRFMRKFT--
>Balearica_regulorum_gibbericeps_ABCG2
---------------------------------------------------------------------MA-EGQPHLSIQMSDSSTNGIPSRKQSSPDL-AGRGGSVLTFHNICYHVKLKTGFLCFQKTAHKEVLRDVNGIMRPGLNAILGPTGSGKSSLLDILAARKDPHGL-SGDILINGAPQPANFKCTSGYVVQDDVVVGTLTVRENLKFSAALRLP-KSVKEQEKDERVNQIIKELGLSKVADSKVGTQFTRGVSGGERKRTNIGMELITDPAILFLDEPTTGLDASTANAVLLLLKRMAIQGKTIIISIHQPRYSIFRLFDNLTLLAAGRVLYHGPAQHAIGYFQSIGYKCEPYNNPADFFLDIINGDSTAVAMSRTDETN-TESTEEHT-----------ECDKTLAEKLAEKYSNSAYYQETKAVL---ENISPGNIKKTKAVFRQITYANSFLHQLKWVSKRTFKNLVGNPQASIAQLCVTTFLGLVVGAIFFGLKEDS-AGLQNRVGAMFFLTTN--QCFSSISAIELFIVEKKIFTHEYISGYYRTSAYFISKLMADLIPMRTIPSIIFTCIIYFMLG-----------LKPTVEAFFTMMFTLMMVSYTATS--------MALAIAAGQSVVAVANLFMT----ITFVFM----------IIFSGLLVNLTSIMSWLSWLKYFSIPRYGMTALQIN--ELTGLNFCSS----SNNTNLMSNNNDQEISQ--PWCTGDEYLKNQGIDAS-SWGLWQNHLALACMTVIFLTIAYLK----LYFMKKFS--
>Balearica_regulorum_gibbericeps_ABCG2-L
------------------------------------------------------------------------------------MSETGKYD---------------------------QSS------------------------------------HSLLDVLAARKDPAGL-SGEVLIDGIPQPPNFKCISGYVVQDDVVMGTMTVRENLQFSAALRLP-SSISFKEKEERVTQIISELGLSKVADAKVGTELIRGVSGGERKRTNIGMELITEPPVLFLDEPTTGLDASTANAVLILLKKLSKRGRTIIFSIHQPRYSIFKLFDSLTLLALGKVLYHGPAKQALEYFSSIGYECEPFNNPADFFLDIINGDSTAVAASK-EDHRPVDTGKEVSSVSSENGVAEDNVDSSVVDVLHQKYLNSSLYQSTKEALG-KVELGRGTKQRVSKQGHEITYANGFLTQLYWVSKRSLKNLIRNPQASVAQIAVTVILALVVGAIFFGVKLDR-SGIQNRVGSLFFVTTN--QCFSSVSAIELFIRDKKLFVHQYTSGYYRVSAYFLALMIGDLLPMRTAPAIIFSCISYWMIG-----------YQAVAGQFFFFMLTLVLVSYTATA--------MSLAISAGMDVVAVANLLIT----ICFVLM----------LIFSGLLVNLPSIMGWLNWLKYFSIPRYGLTALQVN--EFRDLYFCGE-QNPNVTASVGDAGSCPPYISGEMCS-GEAYLCSQGIAPT-NWAMWENIVALFCMTVIFLVIAYAK----LRFMRKFT--
>Calidris_pugnax_ABCG2
---------------------------------------------------------------------MA-EGQPHLSIQMSYSNTNGIPSRNQSSPDS-ASKGGSVLTFHNVSYHVKMKTGFLCFQKTTHKEVLRNVNGIMRPGLNAILGPTGSGKSSLLDILAARKDPHGL-SGDILINGVPQPANFKCTSGYVVQDDVVMGTLTVRENLKFSAALRLP-RSVKEQEKNERVNQIINELGLSKVADSKVGTQFTRGVSGGERKRTNIGMELITDPAILFLDEPTTGLDASTANAVLLLLKRMSKQGKTIIFSIHQPRYSIFRLFDNLTLLAAGRVLYHGPAQNAIEYFQSVGYQCEPYNNPADFFLDIINGDSTAVAMNKTDDANTVFSAEERT-----------EYDTTLAEKLAERYSNSTYYQETKTAL---ENISLGNTKKTKAIFRQITYANSFLHQLKWVSRRTFKNLLGNPQASIAQLCVTALLGLVVGAIFFGLKEDS-TGLQNRVGAMFFLTTN--QCFSSISAIELFVVEKKIFIHEYISGYYRTSVYFISKLMADLLPMRTLPSIIFTCIIYFMLG-----------LKPTIEAFFTMMFTLMMVSYAATS--------MALAIAAGQSVVAVANLLMT----ITFVFM----------IIFSGLLVNLTSIVSWLSWLQYFSIPRYGMTALQIN--ELAGLNFCGS----SNNTNLISNDNYQQISE--MFCSGDEYLKKQGIDAS-TWGLWQNHLALACMTVIFLTIAYLK----LHFMKKFS--
>Calidris_pugnax_ABCG2-L
--MPGKAGEARERWCDSRTQLHGTVAISFRQPELKHCEFYLQEEMGTAQNNSDLKKLHAVELDLSNKDMMA-DTSDHSIIAVGEEEGAGNFQRSLPTRESLRSPRGSVVSFHNIQYSVKQSSGFLCKRKTVEKKILHNVYGIMKPGLNAILGPTGSGKSSLLDVLAARKDPAGL-SGEVLIDGIPQPPNFKCISGYVVQDDVVMGTMTVRENLHFSAALRLP-SSISVREKEERVTQIISELGLNKVADAKVGTELIRGVSGGERKRTNIGMELITEPPVLFLDEPTTGLDASTANAVLILLKKLSRRGRTIIFSIHQPRYSIFKLFDSLTLLALGKVLYHGPAKDALEYFSSIGYECEPFNNPADFFLDIINGDSTAVAASK-DDQRPLGTGKEVS---TENGVAEDNVDSSVVDVLHQKYLNSSLYQSTKEALG-KVELGRGGKQRVSKQGHEITYANGFLTQLYWVSKRSLKNLIRSPQASIAQIAVTIILALVVGAIFFGVKLDR-SGIQNRVGSLFFVTTN--QCFSSVSAIELFIRDKKLFVHQYTSGYYRVSAYFLALMIGDLLPMRTAPAIIFSCITYWMIG-----------YQAVAGRFFFFMLTLIMVSYTATA--------MSLAISAGMDVVAVANLLIT----ICFVLM----------LIFSGLLVNLPSVMDWLNWLKYFSIPRYGLTALQVN--EYRGLYFCGE-MNPNVTAPVANVSSCPPDISGEMCS-GEAYLCSQGIEPT-NWAMWENIVALFCMTVIFLIIAYAK----LRFMKKFT--
>Chaetura_pelagica_ABCG2
---------------------------------------------------------------------MA-AGQPHLGIPTPERDANGVPS-IKSPPAS-AGRAGSLLTFHNICYQVQVKTGLLCWKKKAQKEVLRDVSGIMRPGLNAILGPTGSGKSSLLDILAARKDPHGL-SGDILINGAPQPANFKCTSGYVVQDDVVMGTLTVRENLKFSAALRLP-RAVKEHEKNERVDQIIKELGLSKVADSKVGTQFTRGVSGGERKRTNIGMELITDPGILFLDEPTTGLDASTANAVLLLLKRMAQQGKTIIFSIHQPRYSIFRLCDGLTLLAAGRVLYHGPAQQALSYFQSIGYQCEPYNNPADFFLDVINGDSTAVG--KAGGPTTAGSAEGSA-----------GGERTLAESLAEKYSSSAYYQETKAAL---ENIPVGKRRKTKAVFRQITYANSFCHQLKWVSRRTFRNLLGNPQASVAQLCVTAFLGLVVGCIFFGLKEDS-TGLQNRVGVMFFLTTN--QCFSSVTAVELFVLEKQIFIHEYISGYYRTSVYFISKLMADLIPVRTMPSIIFTCIIYFMLG-----------LKPTAGAFFTVMFTLMMVSYTATS--------MALAIAAGQSVVSLANLLMT----ISFVFM----------ILFSGLLVNLTSILSWLSWLKYFSIPQYGMTALQIN--ELTGLIFCDS----TNRTEVGSGGNSSQTSQ--SCVTGEEYLKKQGIDAS-SWGLWQNHLALACMTILFLAIAYLK----LHLMKKFS--
>Calypte_anna_ABCG2
---------------------------------------------------------------------MA-EGQPHLSIEMSDWNTNGIPSRKQSSLDT-ASREGSVLTFHNICYHVKTKTGFLCCQKTAHKEVLRDVNGIMRPGLNAILGPTGSGKSSLLDILAARKDPHGL-SGDILINGAPQPANFKCTSGYVVQDDVVMGTLTVRENLKFSAALRLP-KSVKECEKNERVNQIIKELGLSKVADSKVGTQFTRGVSGGERKRTNIGMELITDPAILFLDEPTTGLDASTANAVLLLLKRMAKQGKTIIFSIHQPRYSIFRLFDSLSLLAAGRVLYHGPAQHAIGYFQSIGYECEPYNNPADFFLDIINGDSTAVAVSKTEETS-TESTAECT-----------ECDKTLAEKLAEKYSNSAYYQETKAVL---ENIPLGNKKKTKAIFRQITYANSFLHQLKWVSRRTFKNLLGNPQASIAQLCVTAFLGLVVGCIFFGLKEDS-TGLQNRVGAMFFLTTN--QCFSSVTAIELFIVEKKIFIHEYISGYYRTSAYFISKLVADLLPMRTMPSIIFTCIIYFMLG-----------LKPTVEAFFIMLFSLLMVSYTATS--------MALAIAAGQSTVSVANLLVT----IAFVFM----------IIFSGLLVNLTSIMSWLSWLKYFSIPRYGLTALQIN--ELTGLDFCSI----SNNTKLGSNDTYGQRGP--LWCTGEEYLKNQGIDFTSSWGLWQNHLALACMTVIFLTIAYLK----LHLMKKFS--
>Calypte_anna_ABCG2-L
--------------------------------------------MGTSPN-SDIKNLHAVELDLCNKDMMA-GTFDHSIISVGEEEGPGNFQRSLPTQESLRSPRGSVVSFHNIQYSIKQSSGFLCKKKIVEKKILHNVYGIMKPGLNAILGPTGSGKSSLLDVLAARKDPAGL-SGEVLIDGIPQPPNFKCISGYVVQDDVVMGTMTVRENLHFSAALRLP-SSISAEEKEERVTQIISELGLSKVADAKVGTELIRGVSGGERKRTNIGMELITEPPVLFLDEPTTGLDASTANAVLILLKKLSRRGRTIVFSIHQPRYSIFKLFDSLTLLALGKVLYHGPAKQALEYFSSIGYECEPFNNPADFFLDVINGDSTAVAASK-EDHRPINTGKEVS---SENGVSEDNTDSSVVDVLHQKYLNSSLYQSTKEALA-KVELGQGSRQRASKQGHEITYANGFFTQLYWLSKRSLKNLIGNPQASIAQIAVTIILALVVGAIFFGVKSDQ-SGIQNRVGSLFFVTTN--QCFSSVSAIELFIRDKKLFVHQYTSGYYRVSAYFLALMIGDLLPMRTAPAIIFSCISYWMIG-----------YQAVAARFFIYMLSLVLVSYTATA--------MSLAISAGMDVVAVANLLIT----ICFVLM----------LIFSGLLVNLPSVMVWLNWLKYFSIPRYGLTALQVN--EFRELYFCGE-KTPNITASVGDAGSCPPEVSGEMCS-GEAYLCSQGIAPT-NWEMWENIVALFCMTVIFLIIAYAK----LRFMRKFT--
>Chaetura_pelagica_ABCG2-L
---------------------------------------------------------------------MA-DTFDHSIISVGEEEGVGNFQRSVPTQESLRLPRGSVVSFHNIQYSVKQSSGFLYRRKTVEKKILHNVYGIMKPGLNAILGPTGSGKSSLLDVLAARKDPAGL-SGEVLIDGIPQPPNFKCISGYVVQDDVVMGTMTVRENLHFSAALRLP-SSISVKEKEERVTQIISELGLSKVADAKVGTELIRGVSGGERKRTNIGMELITEPPVLFLDEPTTGLDASTANAVLILLKRLSRRGRTIIFSIHQPRYSIFKLFDSLTLLALGKVLYHGPAKQALEYFSSIGYECEPFNNPADFFLDIINGDSTAVAASK-EDHRPMDTGKGE---------------FSVVDVLHQKYLNSSLYQSTKEALA-EVELGQGSKQRVSKQGHEITYANGFLTQLYWVSKRSLKNLIRNPQASIAQIAVTIILALVVGAIFFGVKSDR-SGIQNRVGSLFFVTTN--QCFSSVSAIELFIRDKKLFVHQYTSGYYRVSAYFLALMIGDLLPMRTAPAIIFSCITYWMIG-----------FQAVAGRFFFFMLSLVLVSYTATA--------MSLAISAGMDVVAVANLLIT----ICFVLM----------LIFSGLLVNLPSVMAWLNWLKYFSIPRYGLTALQVN--EFRDLYFCGE-KNPNVTASVGDASSCPPEISGEMCS-GEAYLCSQGIAPT-DWAMWENIVALFCMTVIFLVIAYAK----LRFMRKFT--
>Charadrius_vociferus_ABCG2
---------------------------------------------------------------------ME-EGQPHLSIQMSDSNTNGILGRMQSFPDS-AGKGGSVLTFHNVCYRVKIKTGFLCCQKTADKEVLRNVNGIMRPGLNAILGPTGSGKSSLLDILAARKDPHGL-SGDILVNGTPQPANFKCTSGYVVQDDVVMGTLTVRENLKFSAALRLP-KSVKEEEKNERVNQIIRELGLSKVADSKVGTQFTRGVSGGERKRTNIGMELITDPAILFLDEPTTGLDASTANAVLLLLKRMSKQGKTIIFSIHQPRYSIFRLFDNLTLLAAGRVLYHGPAQTAIDYFQSTGYQCEPYNNPADFFLDVINGDSTAVAMSKIDEPD---TVEERT-----------EYDKTLAEKLAETYSNSAYYQETKAVL---ENISLGDKKKTKAIFRQITYANSFLHQLKWVSKRTFKNLIGNPQASIAQLCVTAFLGLVVGAIFFGLKEDS-AGLQNRVGAMFFLTTN--QCFSSISAIELFVVEKKIFIHEYISGYYRTSAYFISKLMADLIPMRTIPSIIFTCIIYFMLG-----------LKPTVEAFFTMMFTLVMVSYTATS--------MALAIAAGQSVVAVANLLMT----ITFVFM----------IIFSGLLVNLTSLASWLSWLKYFSIPRYGMTALQIN--ELTGLNFCNN----GNNTTFKLN-------Q--LWCTGDEYLKSQGIDAS-SWGLWQNHLALACMTVIFLTIAYLK----LHFMKKFS--
>Charadrius_vociferus_ABCG2-L
---------------------------------------------------------------------MAD-TFDHSIISVGEEEGVGNFQRSLPTRESLRSPRGSVVSFHNIQYSVKQSSGFLCKRKTVEKKILHNVYGIMKPGLNAILGPTGSGKSSLLDVLAARKDPAGL-SGEVLIDGIPQPPNFKCISGYVVQDDVVMGTMTVRENLHFSAALRLP-SSISVQEKEDRVTQIISELGLNKVADAKVGTELIRGVSGGERKRTNIGMELITEPPVLFLDEPTTGLDASTANAVLILLKKLSRRGRTIIFSIHQPRYSIFKLFDSLTLLALGKVLYHGPAKQALEYFSSIGYECEPFNNPADFFLDIINGDSTAVAASK-EDHRPVGTEK----------VAEDNVDSSVVDVLHQKYLNSSLYQSTKEALA-KVELGRGSKQRISKQGHEITYANGFLTQLYWVSKRSLKNLIRSPQASIAQIAVTIILALVVGAIFFGVKLDR-SGIQNRVGSLFFVTTN--QCFSSVSAIELFIRDKKLFVHQYTSGYYRVSAYFLALMIGDLLPMRTAPAIIFSCISYWMIG-----------YQAVAGRFFFFMLTLVLVSYTATA--------MSLAISAGMDVVAVANLLIT----ICFVLM----------LIFSGLLVNLPSVMGWLNWLKYFSIPRYGLTALQVN--EFRDLYFCGD-MKPNVTGSVGDAGSCPPDISGEMCS-GEAYLCSQGIAPT-DWAMWENIVALFCMTVIFLIIAYAK----LRFMRKFT--
>Columba_livia_ABCG2
---------------------------------------------------------------------MA-AGQPHLSIQMSDWNTNGVPSRQQSSPDL-AGRGGSILTFHNICYHVKMKTGFLCCQKPADKEVLRDVNGIMRPGLNAILGPTGSGKSSLLDILAARKDPRGL-SGDILINGAPQPVNFKCTSGYVVQDDVVMGTLTVRENLKFSAALRLP-KSVKEQEKNERVNQVIKELGLTKVADSKVGTEFTRGVSGGERKRTSIGMELITDPAILFLDEPTTGLDASTANAVLLLLKRMAKQGKTIIFSIHQPRYSIFRLFDNLTLLAAGRMLYHGPAQHAIQYFQSIGYECEPYNNPADFFLDIINGDSTAVAMSKADETDTADNTEEHS-----------ACAKTLAERLAEKYSSSTYYQETKAVL---ENIYLGNNKQTKPIFQQITYANSFLHQLKWVSKRTFKNLVGNPQASIAQVCVTAVLGLVVGAIFFGLEENS-TGLQNRVGAMFFLTTN--QCFSSISAVELFIVEKKIFIHEYISGYYRTSAYFISKLLADLIPMRTIPSIIFTCIVYFMLG-----------LKPTVEAFFIMMFTLMLMSYTATS--------MALAIGAGQNVFTVANLLIT----IVFVFM----------TIFSGLLVNLTSIVSWLAWLKYFSIPRYGMAALQIN--ELTGLNFCAS----GNNTNLISNKNYRQTSQ--LLCTGDEYLKTQGIDAS-SWGLWQNHLALACMTVIFLTITYLK----LHFMKKFS--
>Columba_livia_ABCG2-L
--------------------------------------------MGTAQNNSDLKNLYAVELDLCNKDMMA-DTFDHSIIAVGEEEEEGNFQRSLPTRESLRSPRGSVVSFHNIQYSVKQSSGFLCKRKTVEKKILHNVYGIMKPGLNAILGPTGSGKSSLLDVLAARKDPAGL-SGEVLIDGIPQPPNFKCISGYVVQDDVVMGTMTVRENLHFSAALRLP-SSISVKEKEERVTQIISELGLSKVADAKVGTELIRGVSGGERKRTNIGMELITEPPVLFLDEPTTGLDASTANAVLILLKKLSRRGRTIIFSIHQPRYSIFKLFDSLTLLALGKVLYHGPAKQALEYFSSVGYECEPFNNPADFFLDIINGDSTAVAASK-EDHRPVEAGKEAS---SENGVAEDNVDSSVVDVLHQKYLNSSLYQSTKEALG-KVELGRGSKQRVSKKGHEITYANGFLTQLYWVSKRSLKNLIRNPQASIAQIAVTVILALVVGAIFFGVKLDR-SGIQNRVGSLFFVTTN--QCFSSVSAIELFIRDKKLFVHQYTSGYYRVSAYFLALMIGDLLPMRTAPAIIFSCISYWMIG-----------YQAVAGRFFFFMLTLVLVSYTATA--------MSLAISAGMDVVAVANLLIT----ICFVLM----------LIFSGLLVNLPTIMDWLNWLKYFSIPRYGLTALQVN--EFRDLYFCGE-KNPNVTASVGDAGSCPPSISGEMCS-GEAYLCSQGIEPT-NWAMWENIVALFCMTVIFLTIAYAK----LRFMRKFT--
>Corvus_brachyrhynchos_ABCG2
---------------------------------------------------------------------MA-ECQPHLCIQMSDSSTNGIPSRKQSSPDF-AGKAGSVLTFHNICYRVKTKTGFLCFRKTADKEVLRDVNGIMKPGLNAILGPTGSGKSSLLDILAARKDPNGL-SGDILINGAPQPANFKCTSGYVVQDDVVMGTLTVRENLKFSAALRLP-KSVKEQEKDERVNQIIKELGLSKVADSKVGTQFSRGVSGGERKRTNIGMELITDPAILFLDEPTTGLDASTANAVLLLLKRMSKQGKTIIFSIHQPRYSIFRLFDNLTLLAAGRVLYHGPAQHAIQYFQSIGYQCEPYNNPADFFLDVINGDSTAVAMNKADESNTAESTEESS-----------EYDKTVAEQLAEKYSNSAYYQETKAYL---ESVSSGNKMKTKGIFRQITYANSFLHQLKWVSRRTFKNLIGNPQASIAQVCVTAFLGLIVGAIFFGLKEDS-TGLQNRVGAMFFLTTN--QCFSSISAIELFVVEKKIFIHEYISGYYRTSSYFIAKLMADLIPIRTLPSIIFTCIVYFMLGKYGHLQPHSNPLNKSAWHVHLIDVYVHMDIYIGLSPALAWTDTLGLSQAPWQFWVSVTQPMLADKVYSTFVFM----------ILFSGLLVNLTSVLSWLSWLKYFSIPRYGMTALQIN--ELTNLNFCKS----SNNTVLSSESRYQQIGQ--SPCTGEEYLESQGIDWS-PWGLWQNHLALACMTIIFLIIAYLK----LHFMKKFS--
>Corvus_brachyrhynchos_ABCG2-L
--------------------------------------------MGTAQNNSDLKNLHAVELDLCNKDMMS-DTFDHSIISVGEEEGAGNFQRSVPTQESLRCPRGSVVSFHNIQYSVKQSSGFLCKRKTVEKKILHNVNGIMKPGLNAILGPTGSGKSSLLDVLAARKDPAGL-SGEVLIDGIPQPPNFKCISGYVVQDDVVMGTMTVRENLQFSAALRLP-SSISIKEKEERVTQIINELGLSKVADAKVGTELIRGVSGGERKRTNIGMELITEPPVLFLDEPTTGLDASTANAVLILLKKLSRRGRTIIFSIHQPRYSIFKLFDSLTLLASGKVLYHGPAKQALEYFSSIGYECEPFNNPADFFLDVINGDSTAVAASK-EDHRPVDTEKEVR---SENGVAEDNVDSSVVDVLHQKYLSSSLYQSTKEALG-KVELGRGSKQRLSKQEHEITYANGFLTQLYWVSKRSLKNLIRNPQASIAQIAVTVILALVVGAIFFGVKLDR-SGIQNRVGSLFFVTTN--QCFSSVSAIELFIRDKKLFVHQYTSGYYRVSAYFLALMIGDLLPMRTTPAIIFSCISYWMIG-----------YQAVAGRFFFFMLTLVLVSYTATA--------MSLAISAGMDVVAVANLLIT----ICFVLM----------LIFSGLLVNLPSVMGWLNWLKYFSIPRYGLTALQVN--EYRDLYFCGE-KNPNATVFVGDTGSCPPSISEEMCS-GEAYLCSQGIAPT-SWAMWENIVALFCMTVIFLIIAYAK----LRFMRKFT--
>Corvus_cornix_cornix_ABCG2
---------------------------------------------------------------------MA-ECQPHLCIQMSDSSTNGIPSRKQSSPDF-AGKAGSVLTFHNICYRVKTKTGFLCFRKTADKEVLRDVNGIMKPGLNAILGPTGSGKSSLLDILAARKDPNGL-SGDILINGAPQPANFKCTSGYVVQDDVVMGTLTVRENLKFSAALRLP-KSVKEQEKDERVNQIIKELGLSKVADSKVGTQFSRGVSGGERKRTNIGMELITDPAILFLDEPTTGLDASTANAVLLLLKRMSKQGKTIIFSIHQPRYSIFRLFDNLTLLAAGRVLYHGPAQHAIQYFQSIGYQCEPYNNPADFFLDVINGDSTAVAMNKADESNT-ESTEESS-----------EYDKTVAEQLAEKYSNSAYYRETKAYL---ESVSSGNKMKTKGIFRQITYANSFLHQLKWVSRRTFKNLIGNPQASIAQVCVTAFLGLIVGAIFFGLKEDS-TGLQNRVGAMFFLTTN--QCFSSISAIELFVVEKKIFIHEYISGYYRTSSYFIAKLMADLIPIRTLPSIIFTCIVYFMLG-----------LKPTVEAFFIMMFTLVMVSYTATS--------MALAIAAGQSVVAIANLLMT----ITFVFM----------ILFSGLLVNLTSVLSWLSWLKYFSIPRYGMTALQIN--ELTNLNFCKS----SNNTVLSSESRYQQIGQ--SPCTGEEYLESQGIDWS-PWGLWQNHLALACMTIIFLIIAYLK----LHFMKKFS--
>Corvus_cornix_cornix_ABCG2-L
--------------------------------------------MGTAQNNSDLKNLHAVELDLCNKDMMS-DTFDHSIISVGEEEGAGNFQRSVPTQESLRCPRGSVVSFHNIQYSVKQSSGFLCKRKTVEKKILHNVNGIMKPGLNAILGPTGSGKSSLLDVLAARKDPAGL-SGEVLIDGIPQPPNFKCISGYVVQDDVVMGTMTVRENLQFSAALRLP-SSISIKEKEERVTQIINELGLSKVADAKVGTELIRGVSGGERKRTNIGMELITEPPVLFLDEPTTGLDASTANAVLILLKKLSRRGRTIIFSIHQPRYSIFKLFDSLTLLASGKVLYHGPAKQALEYFSSIGYECEPFNNPADFFLDVINGDSTAVAASK-EDHRPVDTEKEVR---SENGVAEDNVDSSVVDVLHQKYLSSSLYQSTKEALG-KVELGRGSKQRLSKQEHEITYANGFLTQLYWVSKRSLKNLIRNPQASIAQIAVTVILALVVGAIFFGVKLDR-SGIQNRVGSLFFVTTN--QCFSSVSAIELFIRDKKLFVHQYTSGYYRVSAYFLALMIGDLLPMRTTPAIIFSCISYWMIG-----------YQAVAGRFFFFMLTLVLVSYTATA--------MSLAISAGMDVVAVANLLIT----ICFVLM----------LIFSGLLVNLPSVMGWLNWLKYFSIPRYGLTALQVN--EYRDLYFCGE-KNPNATVFVGDTGSCPPSISEEMCS-GEAYLCSQGIAPT-SWAMWENIVALFCMTVIFLIIAYAK----LRFMRKFT--
>Cuculus_canorus_ABCG2
---------------------------------------------------------------------MA-VGQSHISIQMSDSETNGIPSRKQSSPDL-AGRGGSVLTFHNICYRVKIKTGFLCCQKTADKEVLRDVNGIMRPGLNAILGPTGSGKSSLLDILAARKDPHGL-SGDILINGAPQPANFKCTSGYVVQDDVVMGTLTVRENLKFSAALRLP-KSVKEQEKNERVNHIIRELGLTKVADSKVGTQFTRGVSGGERKRTNIGMELITDPAILFLDEPTTGLDASTANAVLLLLKRMTKQGKTIIFSIHQPRYSIFRLFDNLTLLAAGRVLYHGPAQHAIEHFQSIGYECEPYNNPADFFLDIINGDSTAVAMNKTDDIN-TESIEEHN-----------EYDKTLAEKLAEKYSNSAYYQETKAVL---ENISVGNKKKLRAVFRQITYANSFLHQLKWVSKRTFKNLVGNPQASIAQICVTAFLGLIVGAIFFGLKEDL-AGIQNRVGAMFFLTTN--QCFSSISAIELFVVEKKIFMHEYISGYYRTSAYFISKLMADLIPMRTLPSIIFTCIIYFMLG-----------LKPTAQAFFTMMFTLMMVSYTATS--------MALAIAAGQSVVAVANLLMT----IAFVFM----------IIFSGLLVNLTSIMSWLSWLKYFSIPQYGMTALEIN--ELTGLNFCNS----DNNTNSLSKENCRQMSQ--VICTGDDYLKSQGIDAS-SWGLWQNHLALACMTVIFLTIAYLK----LHFMKKFS--
>Cuculus_canorus_ABCG2-L
--------------------------------------------MGTTQNNSDLKNLHAVELDLCNKDMMS-DTFDHSIISVGEEEGAGNFQRSLPTRESLRSPRGSVVSFHNIQYSIKQSSGFLCKRKTVEKKILHNVYGIMKPGLNAILGPTGSGKSSLLDVLAARKDPAGL-SGEVLIDGVPQPPNFKCISGYVVQDDVVMGTMTVRENLQFSAALRLP-SSISIKEKEERVTQIIGELGLSKVADAKVGTELIRGVSGGERKRTNIGMELITEPPVLFLDEPTTGLDASTANAVLILLKKLSRRGRTIIFSIHQPRYSIFKLFDSLTLLALGKVLYHGPANQALEYFSSIGYECEPFNNPADFFLDVINGDSTAVAASK-EEHRPVDTGKEVS---SENGMAEDNVDSSVVDVLHQKYLSSSLYQSTKEALA-KVELGQGSKQRVSKKGHEITYANGFLTQLYWVSKRSLKNLIRNPQASVAQIAVTVILALVVGAIFFGVKLDR-SGIQNRVGSLFFVTTN--QCFSSVSAIELFIRDKKLFVHQYTSGYYRVSAYFLALMIGDLLPMRTAPAIIFSCISYWMIG-----------YQAVTGRFFFFMLSLILVSYTATA--------MSLAISAGMDVVAVANLLIT----ICFVLM----------LIFSGLLVNLPSIMDWLNWLKYFSIPRYGLTALQVN--EFRDLYFCGE-KKPNITVSVGDAGSCPPDISGEMCS-GEAYLCSQGITPT-DWAMWENIVALLCMTVIFLIIAYAK----LRFMRKFT--
>Cyanistes_caeruleus_ABCG2
---------------------------------------------------------------------MA-EDQPHLCIQMSESGTNGIPSRRQSLPDL-TGRSGSVLTFHNICYYVKTKTGFLCFQKTTKKQVLRDVNGIMRPGLNAILGPTGSGKSSLLDILAARKDPHGL-SGDILINGAPQPANFKCTSGYVVQDDVVMGTLTVRENLKFSAALRLP-KSVKEEEKNERVNQIIKELGLSKVADSKVGTQFSRGVSGGERKRTNIGMELITDPAILFLDEPTTGLDASTANAVLLLLKRMSKQGKTIIFSIHQPRYSIFRLFDNLTLLAAGRVLYHGPAQHAIEYFQSIGYQCEPYNNPADFFLDIINGDCTAVAMNKADESNTAESTEEPS-----------EYDKNLAEQLAEKYSNSTYYLETKAHL---ESISSGSKKKAKGVFRQITYANSFLHQLKWVSRRTFKNLIGNPQASIAQLFITAFLGLIVGAIFFGLEENS-AGLQNRVGAMFFLTTN--QCFSSVSAVELFVVEKKIFIHEYISGYYRTSAYFIAKLMADLIPIRTMPSIIFTCIVYFMLG-----------LKPTVEAFFTMMFTLMMVSYTATS--------MALAIAAGQSVVAIANLLMT----VAFVFM----------IIFSGLLVNLTSIMSWLSWLKYFSIPRYGMTALQIN--ELTGLNFCGS----GNSTVSSSDSRYQKTGP--MECTGEEYLKSQGIDAS-PWGLWQNHLALACMTLIFLTIAYLK----LCFMKKFS--
>Cyanistes_caeruleus_ABCG2-L
--------------------------------------------MGTAQNNSDLKNLHAVELDLCNKDMMS-DTFDHSVISVGEEEGAGSFQRSVPTQESLRSPRGSVVSFHNIQYSVKQSSGFLCKRKIVEKKILHDVNGIMKPGLNAILGPTGSGKSSLLDVLAARKDPAGL-SGEVLIDGIPQPPNFKCISGYVVQDDVVMGTMTVRENLQFSAALRLP-SSISIKEKEERVTQIINELGLSKVADAKVGTELIRGVSGGERKRTNIGMELITEPPVLFLDEPTTGLDASTANAVLILLKKLSRRGRTIIFSIHQPRYSIFKLFDSLTLLASGKVLYHGPAKHALEYFSSIGYECEPFNNPADFFLDVINGDSTAVAASK-GDHRPVDTGKEVS---SDNGVAEENVDSNVVDVLHQKYLSSSLYQSTKEALG-KVELGRGSKQRLSKQEHEITYANGFLTQLYWVSKRSLKNLIRNPQASIAQIAVTIILALVVGAIFFGVKLDR-SGIQNRVGSLFFVTTN--QCFSSVSAIELFIRDKKLFVHQYTSGYYRVSAYFLALMIGDLLPMRTTPAIIFSCISYWMIG-----------YQAVAGRFFFFMLTLILVSYTATA--------MSLAISAGMDVVAVANLLIT----ICFVLM----------LIFSGLLVNLPSVMGWLNWLKYFSIPRYGLTALQVN--EYRDLYFCGD-KNPNATEFVGDMGSCPPNITEEMCS-GEAYLCSQGIAPT-SWAMWENIVALFCMTVIFLIIAYAK----LRFMRKFT--
>Egretta_garzetta_ABCG2
---------------------------------------------------------------------MA-EGQPHLSIQMSDANTNGIPSRKQSSPEL-AGRGGSVLTFHNICYHVKIKTGFLCCRKTADKEVLRDVNGIMRPGLNAILGPTGSGKSSLLDILAARKDPHGL-SGDILINGAPQPANFKCTSGYVVQDDVVMGTLTVRENLKFSAALRLP-KSVKEQEKNERVNQIIKELGLSKVADSKVGTQFTRGVSGGERKRTNIGMELITDPAILFLDEPTTGLDASTANAVLLLLKRMAKQGKTIIFSIHQPRYSIFRLFDNLTLLAAGRVLYHGPAQHAIEYFQSIGYECEPYNNPADFFLDIINGDSTAVAMSKTDETN-TESTEELT-----------ECDKTLAEKLAEKYSNSAYYQETKAVL---ENISLGNKKKTKAVFRQITYANSFLHQLKWVSKRTFKNLIGNPQASIAQLCVTAFLGLVVGAIFFGLKEDS-AGLQNRVGAMFFLTTN--QCFSSISAIELFVVEKKIFIHEYISGYYRTSPYFISKLIADLIPMRTIPSIIFTCIIYFLLG-----------LKPTVEAFFTMMFTLMMVSYTATS--------MALAIAAGQSVVAVANLLMT----IAFVFM----------IIFSGLLVNLTSIMSWLSWFKYFSIPRYGMTALQIN--ELTGLNFCSS----SNNTNLTSNNNYRQISQ--PWCTGDEYLKNQGIDAS-SWGLWQNHLALACMTVIFLIIAYLK----LHFMKKFS--
>Egretta_garzetta_ABCG2-L
--------------------------------------------MGTAENNSDLKKLHAVELNLCNKDMMAEDTFDHSIISVGEEEGVGNFQRSLPTQESLRSPRGSVVSFHNIQYSIKQSSGFLCKRKTVEKKILHNVYGIMKPGLNAILGPTGSGKSSLLDVLAARKDPAGL-SGEVLIDGIPQPPNFKCISGYVVQDDVVMGTMTVRENLHFSAALRLP-SSISVKEKEDRVTQIISELGLSKVADAKVGTELIRGVSGGERKRTNIGMELITEPPVLFLDEPTTGLDASTANAVLILLKKLSRRGRTIIFSIHQPRYSIFKLFDSLTLLALGKVLYHGPAKQALEYFSSIGYECEPFNNPADFFLDIINGDSTAVAANK-EDHRPVGTGKEVS---SENEVAEDNMDSSVVDVLHQKYLNSSLYQSTKEALA-KVELGRGSKQRISKQGHEITYANGFLTQLYWVSKRSLKNLIRNPQASIAQIAVTIILALVVGAIFFGVKMDR-SGIQNRVGSLFFVTTN--QCFSSVSAIELFIRDKKLFVHQYTSGYYRVSAYFLALMIGDLLPMRTAPAIIFSCISYWMIG-----------YQAVAGRFFFFMLTLVLVSYTATA--------MSLAISAGMDVVAVANLLIT----ICFVLM----------LIFSGLLVNLPSVMGWLNWLKYFSIPRYGLTVSRK------DLYFCGG-KNLSVTASVGDAGSCLPDISREMCS-GEAYLCSQGIAPT-NWAMWENIVALFCMTLIFLIIAYAK----LRFMRKFT--
>Falco_cherrug_ABCG2
---------------------------------------------------------------------MA-EGQPHLSIQMSDLNTNGIPSRNQSSPDL-ASRGGSILTFHNICYHVKMKTGFLCHQKTTDKEVLREVNGIMRPGLNAILGPTGSGKSSLLDILAARKDPHGL-SGDILINGAPQPANFKCTSGYVVQDDVVMGTLTVRENLKFSAALRLP-KSVKEQEKNERVNQIIKELGLSKVADSKVGTQFTRGVSGGERKRTNIGMELITDPDILFLDEPTTGLDASTANAVLLLLKRMAKQGKTIIFSIHQPRYSIFRLFDNLMLLAAGRVLYHGPAQHAIEYFQSIGYECEPYNNPADFFLDIINGDSTAVAMSKTNEINTAESTEECT-----------EYDKTLAEKLAEKYSNSACYQETKAVL---ENISLGNRKKTKAVFRQITYANSFLHQLKWVSKRTFKNLVGNPQASIAQLCVTAFLGLVVGAIFFGLKEDS-AGLQNRVGAMFFLTTN--QCFSSISAIELFVVEKKIFIHEYISGYYRTSVYFISKLLADLIPMRTLPSIIFTCIIYFMLG-----------LKPTVEAFFTMMFTLMMVSYTATS--------MALAIAAGQSVVAVANLLMT----ITFVFM----------IIFSGLLVNLTSIVSWLSWLKYFSIPQYGMTALQIN--ELAGLNFCNI----TNNTNLISNYNYQQINQ--SLCTGDEYLKNQGIDAS-SWGLWQNHLALACMTVIFLTIAYLK----LHFMKKFS--
>Falco_cherrug_ABCG2-L
--------------------------------------------METAQNNSDLKKLHAVELNLCKKDTMA-DTFDHSIISVGEQEGADNFQRSLPTRESLRYPRGSVVSFHNIEYSVKQSSGFLCKRKTVDKKILHNVYGIMKPGLNAILGPTGSGKSSLLDVLAARKDPAGL-SGEVLIDGIPQPPNFKCISGYVVQDDVVMGTMTVRENLHFSAALRLP-SSISIKEKEERVTQIISELGLSKVADAKVGTELIRGVSGGERKRTNIGMELITEPPVLFLDEPTTGLDASTANAVLILLKKLSRRGRTIVFSIHQPRYSIFKLFDSLTLLALGKVLYHGPAKQALEYFNSIGYECEPFNNPADFFLDIINGDSTAVAASK-EDHRPVNTGKEMS---SEDGVAEDNVDSSVVDVLHQKYLNSSLYRGTKEALV-KVELERGSKQRVSKQGHEITYANGFVTQLYWVSKCSLKNLIRNPQASIAQIAVTVILALVVGAIFFGVKLDR-SGIQNRVGSLFFVTTN--QCFSSVSAIELFIRHKKLFVHQYTSGYYRVSAYFLALMIGDLLPMRTAPAIIFSCISYWMIG-----------YQAVTGRFFFFMLTLVLVSYTATA--------MSLAISAGMDVVAVANLLIT----ICFVLM----------LIFSGLLVNLPSVMGWLNWLKYFSIPRYGLTALQVN--EFRDLYFCGE-KHPNVTVSARDAGICSPSISGEMCS-GEAYLCSQGISPT-SWEMWENIVALFCMTVIFLIVAYAK----LRFMRKFT--
>Falco_peregrinus_ABCG2
---------------------------------------------------------------------MA-EGQPHLSIQMSDLNTNGIPSRNQSSPDL-ASRGGSILTFHNICYHVKMKTGFLCHQKTTDKEVLREVNGIMRPGLNAILGPTGSGKSSLLDILAARKDPRGL-SGDILINGAPQPANFKCTSGYVVQDDVVMGTLTVRENLKFSAALRLP-KSVKEQEKNERVNQIIKELGLSKVADSKVGTQFTRGVSGGERKRTNIGMELITDPDILFLDEPTTGLDASTANAVLLLLKRMAKQGKTIIFSIHQPRYSIFRLFDNLMLLAAGRVLYHGPAQHAIEYFQSIGYECEPYNNPADFFLDIINGDSTAVAMSKTNEINTAESTEECT-----------EYDKTLAEKLAEKYSNSACYQETKAVL---ENISLGNRKKTKAVFRQITYANSFLHQLKWVSKRTFKNLVGNPQASIAQLCVTAFLGLVVGAIFFGLKEDS-AGLQNRVGAMFFLTTN--QCFSSISAIELFVVEKKIFIHEYISGYYRTSVYFISKLLADLIPMRTLPSIIFTCIIYFMLG-----------LKPTVEAFFTMMFTLMMVSYTATS--------MALAIAAGQSVVAVANLLMT----ITFVFM----------IIFSGLLVNLTSIVSWLSWLKYFSIPQYGMTALQIN--ELAGLNFCNI----TNNTNLISNYNYQQINQ--SLCTGDEYLKNQGIDAS-SWGLWQNHLALACMTVIFLTIAYLK----LHFMKKFS--
>Falco_peregrinus_ABCG2-L
--------------------------------------------METAQNNSDLKKLHAVELNLCKKDTMA-DTFDHSIISVGEQEGADNFQRSLPTRESLRYPRGSVVSFHNIEYSVKQSSGFLCKRKTVDKKILHNVYGIMKPGLNAILGPTGSGKSSLLDVLAARKDPAGL-SGEVLIDGIPQPPNFKCISGYVVQDDVVMGTMTVRENLHFSAALRLP-SSISIKEKEERVTQIISELGLSKVADAKVGTELIRGVSGGERKRTNIGMELITEPPVLFLDEPTTGLDASTANAVLILLKKLSRRGRTIVFSIHQPRYSIFKLFDSLTLLALGKVLYHGPAKQALEYFNSIGYECEPFNNPADFFLDIINGDSTAVAASK-EDHRPVNTGKEMS---SEDGVAEDNVDSSVVDVLHQKYLNSSLYRGTKEALV-KVELERGSKQRVSKQGHEITYANGFVTQLYWVSKCSLKNLIRNPQASIAQIAVTVILALVVGAIFFGVKLDR-SGIQNRVGSLFFVTTN--QCFSSVSAIELFIRHKKLFVHQYTSGYYRVSAYFLALMIGDLLPMRTAPAIIFSCISYWMIG-----------YQAVTGRFFFFMLTLVLVSYTATA--------MSLAISAGMDVVAVANLLIT----ICFVLM----------LIFSGLLVNLPSVMGWLNWLKYFSIPRYGLTVLQVN--EFRDLYFCGE-KHPNVTVSARDAGICSPSISGEMCS-GEAYLCSQGISPT-SWEMWENIVALFCMTVIFLIVAYAK----LRFMRKFT--
>Ficedula_albicollis_ABCG2
---------------------------------------------------------------------MA-EDQPHLCIQMSEAGTNGIP--RQSSPEL-AGRAGSVLTFHNICYRVKTKSGHLCFRKTAEKEVLRDVNGIMKPGLNAILGPTGSGKSSLLDILAARKDPHGL-SGDILINGAPQPANFKCTSGYVVQDDVVMGTLTVRENLKFSAALRLP-KSVKEKEKNERVNQVIKELGLSKVADSKVGTQFTRGVSGGERKRTNIGMEIITDPAILFLDEPTTGLDASTANAVLLLLKRMSKQGRTIVFSIHQPRYSIFRLFDSLTLLAAGRVLYHGPAQHAIQYFQSIGYQCEPYNNPADFFLDVINGDSTAVAMNKADENNT-ESTEERS-----------EYDKNLAEQLAEKYSNSAYYRETKAQL---ESISPGNKKKSKGLFRQITYANSFFHQLKWVSRRTFKNLIGNPQASIAQVCVTAVLGLIVGAIFFGLEENT-TGLQNRVGAMFFLTTN--QCFSSVSAIELFVVEKKIFIHEYISGYYRTSAYFIAKLMADLIPIRTMPSIIFTCIVYFMLG-----------LKPTAGAFFTMMFTLMMVSYTATS--------MALAIAAGQSVVAIANLLMT----VAFVFM----------IIFSGLLVNLTSVMSWLSWLKYFSIPRYGMAALEIN--ELVGLNFCGS----NN-TVSSSDSAYRQTGQ--MICTGEQYLESQGIDPS-PWGLWQNHLALACMTLIFLTIAYLK----LHFMKKFS--
>36Ficedula_albicollis_ABCG2-L
--------------------------------------------MGTAQNDSDLRSLHAVELGLCNKAMIS-DTFDHSIVSVGEEEGAGNFQRSVPTQESLRSPRGSVVSFHNIQYSVKQSSGFLCKRKIVEKKILHNVNGIMKPGLNAILGPTGSGKSSLLDVLAARKDPAGL-SGEVLIDGIPQPPNFKCISGYVVQDDVVMGTMTVRENLQFSAALRLP-SSISIKEKEERVTQIINELGLSKVADAKVGTELIRGVSGGERKRTNIGMELITEPPVLFLDEPTTGLDASTANAVLILLKKLSRRGRTIIFSIHQPRYSIFKLFDSLTLLASGKVLYHGPAKHALEYFSSIGYECEPFNNPADFFLDVINGDSTAVAASK-EDHRPVGTGKEVS---SENGVAEDNVDSNVVDVLHQKYLSSSLYQSTKEALG-KVELGRGSKQRLSKKEHEITYANGFLTQLYWVSKRSLKNLIRNPQASIAQIAVTVILALVVGAIFFGVQLDR-SGIQNRVGSLFFVTTN--QCFSSVSAIELFIRDKKLFVHQYTSGYYRVSAYFLALMIGDLLPMRTTPAIIFSCISYWMIG-----------YQAVAGRFFFFMLTLILVSYTATA--------MSLAISAGMDVVAVANLLIT----ICFVLM----------LIFSGLLVNLPSVMGWLNWLKYFSIPRYGLTALQVN--EYRDLYFCGE-KNPNATVFVGDTGSCPPNISEEMCS-GEAYLCSQGIAPT-SWAMWENIVALFCMTVIFLIIAYAK----LRFMRKFT--
>Geospiza_fortis_ABCG2
---------------------------------------------------------------------MA-EDQPHLCIQMSESGTNGVPSRMQSLPDL-AGRVGSVLTFHNICYHVKTKTGFPCFRKTTKKEVLKDVNGIMKPGLNAILGPTGSGKSSLLDILAARKDPRGL-SGDILINGAPQPANFKCTSGYVVQDDVVMGTLTVRENLKFSAALRLP-KSVKEQEKNERVNQIIKELGLSKVADSKVGTQFSRGVSGGERKRTNIGMELITDPAILFLDEPTTGLDSSTANAVLLLLKRMSKQGRTIIFSIHQPRYAIFRLFDNLTLLAAGRVLYHGPAQHAIEYFQSIGYQCEPYNNPADFFLDIINGDSTAVAMNKADESNTAERTEECS-----------EYDKTLAEQLAEKYSNSAYYRETKAHL---ENISSGNKKKTKQLFRQITYANSFLHQLKWVSRRTFKNLIGNPQASIAQLCITAVLGLVVGAIFFGLEENS-AGLQNRVGAMFFLTTN--QCFSSVSALELFVVEKKIFMHEYISGYYRTSVYFIAKLMADLIPIRTMPSIIFTCIVYFMLG-----------LKPTVEAFFIMMFTLMMVSYTATS--------MALAIAAGQSVVAIANLLST----VAFVFM----------IIFSGLLVNLTSVMSWLSWLKYFSIPRYGMTALQIN--ELTGLNFCGG----SNNTVLNSGSSYRQTGQ--MPCTGEAYLESQGIDMS-TWGLWQNHLALACMTLIFLTIAYLK----LRFMKKFS--
>Geospiza_fortis_ABCG2-L
--------------------------------------------MGTAQNSSDP---HAVELGLCNKSMMSDTTFDHSIVSVGEEEGVGNFQRSVPTQESLRSPRGSVVSFHNIQYSVKQSSGFLCKRKIVEKKILHNVNGIMKPGLNAILGPTGSGKSSLLDVLAARKDPAGL-SGEVLIDGIPQPPNFKCISGYVVQDDVVMGTMTVRENLQFSAALRLP-SSISIKEKEERVTQIINELGLSKVADAKVGTELIRGVSGGERKRTNIGMELITEPPVLFLDEPTTGLDASTANAVLILLKKLSRRGRTIIFSIHQPRYSIFKLFDSLTLLASGKVLYHGPAKHALEYFSSIGYECEPFNNPADFFLDVINGDSTAVAASK-DDHGPVDTGKEVS---SENGVTEDNVDSSVVDVLHQKYLGSNLYQSTKEALG-KVELGRGSKQRLSKQEHEITYANGFFTQLYWVSKRSLKNLIRNPQASIAQIAVTVILALVVGAIFFGVKLDR-SGIQNRVGSLFFVTTN--QCFSSVSAIELFIRDKKLFVHQYTSGYYRVSAYFLALMIGDLLPMRTTPAIIFSCISYWMIG-----------YQAVAGRFFFFMLTLMLVSYTATA--------MSLAISAGMDVVAVANLLIT----ICFVLM----------LIFSGLLVNLPSVMGWLNWLKYFSIPRYGLTALQVN--EYRDLYFCGE-KNSNTTVLVGDTGSCPPNISEEMCS-GEAYLCSQGIAPT-SWAMWENIVALFCMTVIFLIIAYAK----LRFMRKFT--
>Haliaeetus_albicilla_ABCG2
---------------------------------------------------------------------MA-EGQPHLSIQMSDLNTNGIPSRTQCSPDL-ASRGGSVLTFHNICYHVKMTTGFLCCQKTANKEVLRDVNGIMRPGLNAILGPTGSGKSSLLDILAARKDPHGL-SGDILIDGAPQPANFKCTSGYVVQDDVVMGTLTVRENLKFSAALRLP-KSVKEQEKNERVNQIIKELGLSKVADSKVGTQFTRGVSGGERKRTNIGMELITDPAILFLDEPTTGLDASTANAVLLLLKRMAKQGKTIIFSIHQPRYSIFRLFDNVTLLAVGRVLYHGPTQHAIEYFQSI-----------------------------------AESTEERT-----------DYDKTLAEKLAEKYSNSAYYQETKAVL---ENISLGNKKKTKAVFRQITYANSFLHQLKWVSKRTFKNLVGNPQASIAQLCVTAFLGLVVGAIFFGLKEDS-AGLQNRVGAMFFLTTN--QCFSSISAIELFVVEKKIFIHEYISGYYRTSAYFISKLMADLIPMRTIPSIIFTCIIYFMLG-----------LKPTVEAFFTMMFTLMMVSYTATS--------MALAIAAGQSVVAVANLLMT----ITFVFM----------IIFSGLLVNLTSIMSWLSWLKYFSIPRYGMTALQIN--ELTDLNFCSS----SNDTNLISNDNYRQLSR--PWCTGNEYLKNQGIDVS-SWGLWQNHLALACMTVMFLTIAYLK----LHFMKKFS--
>Haliaeetus_albicilla_ABCG2-L
--------------------------------------------MGTAQNNSDLKKLHAVELDLCNKDMMA-DTFDHSIISVGEEEGAGNFQRSFPTRESLRSPRGSVVSFHNIQYSVKQSRGFLCKRKTVEKKILHNVYGIMKPGLNAILGPTGSGKSSLLDVLAARKDPAGL-SGEVLIDGIPQPPNFKCISGYVVQDDVVMGTMTVRENLHFSAALRLP-SSISVKEKEERVTQIISELGLTKVADAKVGTELIRGVSGGERKRTNIGMELITEPPVLFLDEPTTGLDASTANAVLTLLKKLSRRGRTIIFSIHQPRYSIFKLFDSLTLLALGKVLYHGPAKQALEYFSSIGYECEPFNNPADFFLDIINGDSTAVAASK-EDHRPVDTGKKVS---NENGVAEDNVDGSVVDVLHQKYLNSRLYQSTKEALE-KVELGQGSKQIVSKQGHEITYANGFLTQLYWVSKRSLKNLIRNPQASVAQIAVTIILALVVGAIFFGVKLDR-SGIQNRVGSLFFVTTN--QCFSSVSAIELFIRDKKLFVHQYTSGYYRVSAYFLALMIGDLLPMRTAPAIIFSCISYWMIG-----------YQAVAGQFFFFMLTLVLVSYTATA--------MSLAISAGMDMVAVANLLIT----ICFVLM----------LIFSGLLVNLPSVMGWLNWLKYFSIPRYGLTALQVN--EFRDLYFCGE-KNPNVTASVGDVDSCPPDISGEMCS-GEAYLCSQGIAPT-NWAMWENIVALVCMTVIFLIIAYAK----LRFMRKFT--
>Lonchura_striata_domestica_ABCG2
---------------------------------------------------------------------MV-EDQPHLCIQMSEPSTNGIPSRMQPLPDL-SGRVGSVLTFHNIYYRVKIKTGFLCFQKTTEKEVLRDVNGIMKPGLNAILGPTGSGKSSLLDILAARKDPRGL-SGDILINGAPQPANFKCTSGYVVQDDVVMGTLTVRENLQFSAALRLP-KSVKEQEKNERVNQIIKELGLSKVADSKVGTQFSRGVSGGERKRTNIGMELITDPAILFLDEPTTGLDASTANAVLLLLKRMSNQGRTIIFSIHQPRYSIFRLFDSLTLLAAGRLLYHGPAQHAIEYFQSIGYQCEPYNNPADFFLDVINGDSTAVAMNKADESNTADSTEECS-----------EYDKTLAEQLAEKYCNSAYYRETKVHL---ESISSGNKKKTKGLFRQITYANSFLHQLKWVSRRTFKNLIGNPQASIAQLCITSFLGLIVGAIYFGLEENS-AGLQNRVGAMFFLTTN--QCFSSVSALELFVVEKKIFIHEYISGYYRTSVYFIAKLMADLIPIRTMPSIIFTCIVYFMLG-----------LKPTVQAFFTMMFTLMMVSYTATS--------MALAIAAGQSVVAIANLFMT----VAFVFM----------IIFSGLLVNLTSIMSWLSWLKYFSIPRYGMTALQIN--ELTDLNFCGS----SNNTVLSSGSSYRQTGQ--MPCTGEEYLKSQGIDAS-TWGLWQNHLALACMTLIFLTIAYLK----LHFMKKFS--
>Lonchura_striata_domestica_ABCG2-L
-----------------------MHQWHGVYQHTKRRQVLEKGEMGTAQNNSDL---HAVELGLCNKNMMS-DTFDHSIISVGEEEGAGTFQRSVPTQESLRSPRGSVVSFHNIQYSVKQSSGFLCKRKIVEKKILHNVNGIMKPGLNAILGPTGSGKSSLLDVLAARKDPAGL-SGEVLIDGIPQPPNFKCISGYVVQDDVVMGTMTVRENLQFSAALRLP-SSISIKEKEERVTQIINELGLSKVADAKVGTELIRGVSGGERKRTNIGMELITEPPVLFLDEPTTGLDASTANAVLILLKKLSRRGRTIIFSIHQPRYSIFKLFDSLTLLASGKVLYHGPAKHALEYFSSVGYECEPFNNPADFFLDVINGDSTAVTASK-EDHRPVDTGKEVN---SENGVTEDNVDSSVVDVLHQKYLSSSLYQSTKEALG-KVELGRGSKQRLSKQEHEITYANGFFTQLYWVSKRSLKNLIRNPQASIAQIAVTVILALVVGAIFFGVKLDR-SGIQNRVGSLFFVTTN--QCFSSVSAIELFIRDKKLFVHQYTSGYYRVSAYFLALMIGDLLPMRTTPAIIFSCISYWMIG-----------YQAVAGRFFFFMLTLILVSYTATA--------MSLAISAGMDVVAVANLLIT----ICFVLM----------LIFSGLLVNLPSVMGWLNWLKYFSIPRYGLTALQVN--EYRDLYFCDE-KNPNATVSVEDTGSCPPNISEEVCS-GEAYLCSQGIAPT-SWAMWENIVALFCMTVIFLTIAYAK----LRFMRKFT--
>Melopsittacus_undulatus_ABCG2
---------------------------------------------------------------------MA-EGQPHLSIQMSDLNTNGTPSRKQFSADL-AVKGGSTLTFHNISYHVKMKTGFLCYQKTADKEVLRDVNGIMRPGLNAILGPTGSGKTSLLDILAARKDPQGL-SGDILINEAPQPANFKCTSGYVVQDDVVMGTLTVRENLKFSAALRLP-KSVKECEKNERVNQIIKELGLSKVADSKVGTQFTRGVSGGERKRTSIGMELIIDPDILFLDEPTTGLDASTANAVLLLLKRMAKRGKTIIFSIHQPRYSIFRLFDNLTLLAAGRVLYHGPTQHAMEYFQSIGYRCEPYNNPADFFLDIINGDSTAVALSKTNETDTAESTEEYT-----------EHDKTLTEKLAEEYFKSAYYQETKAVL---ESISLGSEKKSKAVFQQITYANSFLHQLKWVSKRTFKNLVGNPQASIAQLCVTALLGLVIGAIFFGLKEDS-TGLQNRLVKSVXXXXXXXQCFSSISAIELFVVEKKIFIHEYISGYYRISAYFISKLMADLIPMRTIPSIIFSCIIYFMLG-----------LKPTVEAFFTMLFTLMMVSYTATS--------MALAIAAGESVDAVANLLMT----ITFVFM----------TIFSGLLVNLRSILSWLSWLKYFSIPRYGMTALQIN--ELTGLNFCSG----IDNTNLISNNSYPQMSQ--LSCFGEDYLKNQGIDTS-SWGLWQNHLALVCMTIIFLTIAYLK----LHFMKKFS--
>Melopsittacus_undulatus_ABCG2-L
--------------------------------------------MGTAQNNSSLKKLHAAELDRRNRDMMA-DTSDHSIISVGGEEEVGNFQRTLPTRESLRSPRGSVVSFHNIQYSIKQSSGFLCKRKTVEKKILHNVYGIMKPGLNAILGPTGSGKSSLLDVLAARKDPAGL-SGEVLIDGIPQPPNFKCISGYVVQDDVVMGTMTVRENLHFSAALRLP-SSISVKEKEERVTQIISELGLSKVADAKVGTELIRGVSGGERKRTNIGMELITEPPVLFLDEPTTGLDASTANAVLILLKNLSRRGRTIIFSIHQPRYSIFKLFDSLTLLALGKVLYHGPAKQALEYFSSIGYECEPFNNPADFFLDIINGDSTAVTASK-ERHSPEDTGKEVS---SENGVAESNVESSVVDELHQKYLKSSLYQSTKEALG-NVELGRGSKQKASKQGHEITYANGFLTQLYWVSKRSLKNLIRNPQASVAQIAVTIILALVVGAIFFGVKLDR-SGIQNRVGSLFFVTTN--QCFSSVSAIELFIRDKKLFVHQYTSGYYRVSAYFLALMLGDLLPMRTAPAIIFSCITYWMIG-----------YQAVAGRFFFFTLSLMLVSYTATA--------MSLAISAGMDVVAVANLFIT----ICFVLM----------LIFSGLLVNLPSVMDWLNWLKYFSIPRYGLTALQVN--EFRNLYFCGE-KNPNVTVPAG---SCPPDISGEMCS-GEAYLCSQGIVPT-NWAMWENLVALFCMTVIFLIIAYAK----LRFMRKFT--
>Manacus_vitellinus_ABCG2
---------------------------------------------------------------------MA-EDQPHLCIQMSDSNTNGIPSRRPSSPDL-AGRAGSVLTFHNICYRVKMKTGFLCCQKTATKEVLRDVNGIMRPGLNAILGPTGSGKSSLLDILAARKDPHGL-SGDILINGAPQPANFKCTSGYVVQDDVVMGTLTVRENLTFSAALRLP-KSVKEQEKKERVNQIIKELGLSKVADSKVGTQFTRGVSGGERKRTNIGMEIITDPAILFLDEPTTGLDASTANAVLLLLKRMSKQGKTIIFSIHQPRYSIFRLFDNLTLLAAGRVLYHGPAQHAIGYFQSFGYQCEPYNNPADFFLDVINGDSTAVAMNKTGEINKAENTEERT-----------EY--TLAEHFAEKYSSSTYYRETKAQL---ENISLGNKKKTKSVFRQITYANSFLHQLKWVSRRTFKNMIRNPQASIAQVCVTAFLGLVVGALFFGLKEDS-TGLQNRVGAMFFLTTN--QCFSSISAIELFVQEKKIFMHEYISGYYRTSAYFIAKLMADLIPIRTLPSIIFTCIVYFMLG-----------LKPTVEAFFTMMFTLMMVSYTATS--------MALAIAAGQSVLAVANLLMT----ITFVFM----------ILFSGLLVNLTSVLPWLSWLKYFSIPRYGMTALEIN--ELKGLNFCGS----INITVLSSNNSYPQTDQ--IVCTGEDYLKSQGIDAS-TWGLWQNHLALACMSLIFFTIAYLK----LHFMKKFS--
>Mesitornis_unicolor_ABCG2
---------------------------------------------------------------------MA-EGQPHLSIQMSNSNTNGIPSIKQSSPDL-AGR-GSILTFHNICYHVKMKTGFLCCKKTANKQVLRDVNGIMRPGLNAILGPTGSGKSSLLDILAARKDPHGL-SGDILINGAPQPANFKCTSGYVVQDDVVMGTLTIRENLKFSAALRLP-KSVKEQEKNERVDQIIKELGLSKVADSKVGTQFTRGVSGGERKRTNIGMELIMDPAILFLDEPTTGLDASTANTVLLLLKRMAQQGKTIIFSIHQPRYSIFRLFDNLTLLAAGRVLYHGPAQHAIDYFQSLGYMCEPYNNPADFFLDIINGDSTAVAMSKMDETN-TESTEEHH-----------EYDKTLAENLAEKYSNSAYYQETKAIL---ENIYMGKKKKSKAVFRQITYANSFLHQLKWVSKRTFKNLVGNPQASIAQVCVTALLGLIVGAIFFGLKEDS-SGLQNRVGAMFFLTTN--QCFSSISAIELFVVEKKIFIHEYISGYYRTSAYFISKLMADLIPIRTIPSIIFTCIVYFMLG-----------LKPTVEAFFTMMFTLMMVSYTATS--------MALAIAAGQSVVAVANLLMT----ITFVFM----------IIFSGLLVNLTSVMSWLSWLKYFSIPRYGLAALEIN--ELTGLNFCGS----GNNTDLTSN--YRQTSQ--LGCTGDAYLKSQGIDAS-TWGLWQNHLALTCMTVIFLTIAYLK----LHFMKKFS--
>Nipponia_nippon_ABCG2
---------------------------------------------------------------------MA-EGQPHLSIQMSDSNTNGIPSRRQSSPHL-AGRGGSVLTFHNICYHVRMKTGFLCWQKTADKEVLRDVNGIMRPGLNAILGPTGSGKSSLLDILAARKDPHGL-SGDILINGAPQPANFKCTSGYVVQDDVVVGTLTVRENLKFSAALRLP-KSVKEQEKNERVNQIIKELGLSKVADSKVGTQFIRGVSGGERKRTSIGMELITDPAILFLDEPTTGLDASTANAVLLLLKRMAKQGKTIIFSIHQPRYSIFRLFDSLTLLAAGRVLYHGPAQHTIEYFQSIGYECEPYNNPADFFLDIINGDSTAVAMSKTDEIN-TEGTEEHT-----------EYNKTLAENLAEKYSNSAYYQETKAVL---DNSSLGNKKKTKAVFRQITYANSFLHQLKWVSKRTFKNLVGNPQASIAQLCVTAFLGLVVGAIFFGLKEDS-AGLQNRLGAMFFLTTN--QCFSSISAIELFVVEKKIFIHEYISGYYSTSPYFISKLMADLIPMRTIPSIIFTCIIYFMLG-----------LKPTVEAFFTMMFTLMMVSYTATS--------MALAIAAGQSVVAVANLLMT----IAFVFM----------IIFSGLLVNLTSIMSWLSWLKYFSIPRYGMTALQIN--ELTGLNFCGS----SNNTNLISNDNYRQTSQ--PWCTGDEYLKNQGIDAS-SWGLWQNHLALACMTVIFLTIAYLK----LHFMKKFS--
>Nipponia_nippon_ABCG2-L
---------------------------------------------------------------------MA-DAFDHSIISVGEEEGAGNFQRSVPTRESLRSPRGSVVSFHNIQYSVKQSSGFLCKWKTVEKKILHNVYGIMKPGLNAILGPTGSGKSSLLDVLAARKDPAGL-SGEVLIDGIPQPPNFKCISGYVVQDDVVMGTMTVRENLHFSAALRLP-SSISVNEKEERVTQIISELGLSKVADAKVGTELIRGVSGGERKRTNIGMELITEPPVLFLDEPTTGLDASTANAVLILLKKLSRRGRTIIFSIHQPRYSIFKLFDSLTLLALGKVLYHGPAKQALEYFSSIGYECEPFNNPADFFLDIINGDSTAVAASK-EDHGPLDTGK------------EDNVDSSVVDVLHQKYLNSSLYQSTKEALG-KVELGRGSRQRVSKQGHKITYANGFLTQLYWVSKRSLKNLIRNPQASVAQIAVTVILALVVGAIFFGVKLDQ-SGIQNRVGSLFFVTTN--QCFSSVSAIELFIRDKKLFIHQYTSGYYRVSAYFLALMIGDLLPMRTAPAIIFSCISYWMIG-----------YQAVAGRFFFFMLTLVLVSYTATA--------MSLAISAGMDVVAVANLLIT----VCFVLM----------LIFSGLLVNLPSVMGWLNWLKYFSIPRYGLTALQVN--EFRDLYFCGE-NNPNVTVPVGDSGSCPPDVSGEMCS-GEAYLCSQGIALT-NWAMWENIVALICMTVIFLIIAYAK----LRFMRKFT--
>Parus_major_ABCG2
---------------------------------------------------------------------MA-EDQPHLCIQMSESGTNGIPSRRQSLPDL-AGRAGSVLTFHNICYHVKTKTGFLCFQKTTKKEVLRDVNGIMRPGLNAILGPTGSGKSSLLDILAARKDPHGL-SGDILINGAPQPANFKCTSGYVVQDDVVMGTLTVRENLKFSAALRLP-KSVKEEEKNERVNQIIKELGLSKVADSKVGTQFSRGVSGGERKRTNIGMELITDPAILFLDEPTTGLDASTANAVLLLLKRMSKQGKTIIFSIHQPRYSIFRLFDNLTLLAAGRVLYHGPAQHAIEYFQSIGYQCEPYNNPADFFLDIINGDCTAVAMNKADESNT-ESTEEPS-----------EYDKTLAEQLAEKYSNSTYYLETKAHL---ESISSGSKKKAKGVFRQITYANSFLHQLKWVSRRTFKNLIGNPQASIAQLFITAFLGLIVGAIFFGLEENS-AGLQNRVGAMFFLTTN--QCFSSVSAVELFVVEKKIFIHEYISGYYRTSAYFLAKLMADLIPIRTVPSVIFTCIVYFMLG-----------LKPTVEAFFTMMFTLMMVSYTATS--------MALAIAAGQSVVAIANLLMT----VAFVFM----------IIFSGLLVNLTSVMSWLSWLKYFSIPRYGMTALQIN--ELTGLNFCGS----SNSTVSSSDSRYQKTG---LIFTGEESWNIQGIQVM-LVDMED-LLQRSLISNMHLKLHFLKKPSKISNGTAYTQY
>Parus_major_ABCG2-L
---------------------MALIIEYHEYQHTQRRQVFEKGEMGTAQNNSDLKNLHAVELDLCNKDMMS-DTFDHSVISVGEEEGAGSFQRSVPTQESLRSPRGSVVSFHNIQYSVKQSSGFLCKRKIVEKKILHDVNGIMKPGLNAILGPTGSGKSSLLDVLAARKDPAGL-SGEVLIDGIPQPPNFKCISGYVVQDDVVMGTMTVRENLQFSAALRLP-SSISIKEKEERVTQIINELGLSKVADAKVGTELIRGVSGGERKRTNIGMELITEPPVLFLDEPTTGLDASTANAVLILLKKLSRRGRTIIFSIHQPRYSIFKLFDSLTLLASGKVLYHGPAKHALEYFTSIGYECEPFNNPADFFLDVINGDSTAVAASK-EDHRPVDTGKEVS---CDNGVAEENVDSSVVDVLHQKYLSSSLYQSTKEALG-KVELGRGSKQRLSKQEHEITYANGFLTQLYWVSKRSLKNLIRNPQASIAQIAVTIILALVVGAIFFGVKLDR-SGIQNRVGSLFFVTTN--QCFSSVSAIELFIRDKKLFVHQYTSGYYRVSAYFLALMIGDLLPMRTTPAIIFSCISYWMIG-----------YQAVAGRFFFFMLTLILVSYTATA--------MSLAISAGMDVVAVANLLIT----ICFVLM----------LIFSGLLVNLPSVMGWLNWLKYFSIPRYGLTALQVN--EYRDLYFCGE-KNPNATEFVGDMGSCPPNITEEMCS-GEAYLCSQGIAPT-SWAMWENIVALFCMTVIFLIIAYAK----LRFMRKFT--
>Pelecanus_crispus_ABCG2
---------------------------------------------------------------------MA-EGQPHLSIQMSDLDTNGIPSRKQSSPDL-ASRGGSMLTFHNICYHVKLKTGFLCCQKTADKEVLRDVNGIMRPGLNAILGPTGSGKSFLLDILAARKDPHGL-SGDILINGAPQPANFKCTSGYVVQDDVVMGTLTVRENLKFSAALRLP-KSVKEQEKNERVNQIIKELGLSKVADSKVGTQFTRGVSGGERKRTSIGMELITDPAILFLDEPTTGLDASTANAVLLLLKRMAKQGKIIIFSIHQPRYSIFRLFDNLTLLAAGRVLYHGPAQHAIEYFQSIGYECEPYNNPADFFLDVINGDSTAVAMSKTNETN-TESTEEWT-----------EYDKTLAEKLAEKYSNSAYYRETKAVL---EDISLGNKKKTKAVFRQITYANSFLHQLKWVSKRTFKNLVGNPQASIAQLCVAAFLGLVVGAIFFGLKKDS-AGLQNRVGAMFFLTTN--QCFSSISAIELFVAEKKIFIHEYISGYYGTSPYLISKLMADLIPMRTIPSIIFTCIIYFMLG-----------LKPTVEAFFTMMFTLMMVSYTATS--------MALAIAAGQSVVAVANLLTT----ITFVFM----------IIFSGLLVNLTSIMSWLSWLKYFSIPRYGMTALQIN--ELTGLNFCSS----SNNTNLISNNNYEQISG--PWCTGDEYLKTQGIDAS-SWGLWQNHLALACMTVMFLAIAFLK----LHFMKKFS--
>Pelecanus_crispus_ABCG2-L
--------------------------------------------MGTAQNNSDLKKLHAVELDLCNKDMMA-DTFDHSIISVGEEEGAGNFQRSLPTRESLRSPRGSVVSFHNIQYSIKQSSGFLCKRKTVEKKILHNVYGIMKPGLNAILGPTGSGKSSLLDVLAARKDPAGL-SGEVLIDGIPQPPNFKCISGYVVQDDVVMGTMTVRENLHFSAALRLP-SSISIKEKEERVTQIISELGLNTVADAKVGTELIRGVSGGERKRTNIGMELITEPPVLFLDEPTTGLDASTANAVLILLKKLSSRGRTIIFSIHQPRYSIFKLFDSLTLLALGKVLYHGPAKQALEYFSSVGYECEPFNNPADFFLDVINGDSRAVAASK-EDHRPVDTGKEVH---SENGVAEDNVGSSVVDVLHQKYLNSTLYQRTKEALG-KVELGRGSMQRVSKQGHEITYANGFLTQLYWVSKRSLKNLIRNPQASIAQIAVTIILALVVGAIFFGVKLDR-SGIQNRVGSLFFVTTN--QCFSSVSAIELFIRDKKLFVHQYTSGYYRVSAYFLALMIGDLLPMRTAPAIIFSCISYWMIG-----------YQALAGRFFFFMLTLILVSYTATA--------MSLAISAGMDVVAVANLLIT----ICFVLM----------LIFSGLLVNLPSVMGWLNWLKYFSIPRYGLTLVQVN--EFRDLYFCGE-KNPNVTVSVGDAGSCPPNISGEMCS-GEAYLCSQGIAPT-NWAMWENIVALFCMTVIFLIIAYAK----LRFMRKFT--
>Phalacrocorax_carbo_ABCG2
---------------------------------------------------------------------MA-EGQPHLSIQMSDFNTNGIHSREQSSPDL-ASREGSILTFHNICYHVKMKTGFLCCQKTADKEVLRDVNGIMRPGLNAILGPTGSGKSSLLDILAARKDPHGL-CGNVLINGAPQPANFKCTSGYVVQDDVVMGTLTVRENLKFSAALRLP-KSVKEQEKNERVNQIISELGLSKVADSKVGTQFTRGVSGGERKRTNIGMELITNPAILFLDEPTTGLDASTANAVLLLLKRMAKQGKTIIFSIHQPRYSIFRLFDSLTLLAAGRVLYHGPAQHTIEYFQSIGYECEPYNNPADFFLDIINGDSTAVAMSKTNETN-TERTEECT-----------EYDKTLAEKLAEKYSHSAYYQETKAIL---ENISLGNKKKTKAVFRQITYANSFLHQLKWVSKRTFKNLVGNPQASIAQLCVTAFLGLVVGALFFGLKEDS-AGLQNRVGAMFFLTTN--QCFSSISAIELFVVEKKIFIHEYISGYYRTSVYFIAKLMADLIPVRTIPSIIFTCIIYFMLG-----------LKPTVEAFFTMMFTLMMVSYTATS--------MALAIAAGQSVVAVANLLMT----ITFVFM----------IIFSGLLVNLTSVMSWLSWLKYFSIPRYGMEALQIN--ELSGLNFCSN----RNNTNLISKENYQQISG--LWCTGDEYLKSQGIDTS-SWGLWQNHLALACMTVIFLTIAYLK----LHFMKKFS--
>Phalacrocorax_carbo_ABCG2-L
--------------------------------------------MGTAQNNSDLKKLHAVELDLCNKDMMAD-TFDHNIISVGEEEGVGNFQRSLPTRESLRCPRGSVVSFHNIQYSVKQSSGFLCKRKTVEKKILHNIYGIMKPGLNAILGPTGSGKSSLLDVLAARKDPAGL-SGEVLIDGIPQPPNFKCISGYVVQDDVVMGTMTVRENLHFSAALRLP-SSISVKEKEERVTQIISELGLSKVADAKVGTELIRGVSGGERKRTNIGMELITEPPVLFLDEPTTGLDASTANAVLILLKKLSRRGRTIIFSIHQPRYSIFKLFDSLTLLALGKVLYHGPAKQALEYFSSIGYECEPFNNPADFFLDIINGDSTAVAASK-EDHRPVDKGKEVS---SENREAEDNVDSSVVDVLHQKYLNSSLYHNTKEALG-KVELGRGSKQRESKQGHEITYANGFLTQLYWVSKRSLKNLIRNPQASVAQIAVTIILALVVGAIFFGVKLDR-SGIQNRVGSLFFVTTN--QCFSSVSAIELFIRDKKLFVHQYTSGYYRVSAYFLALMIGDLLPMRTAPAIIFSCISYWMIG-----------YQAVAGRFFFFMLTLILVSYTATA--------MSLAISAGMDVVAVANLLIT----ICFVLM----------LIFSGLLVNLPSVMGWLNWLKYFSIPRYGLTVSRKLVNEFRDLYFCGG-RNPNVTASVGDVGSCPPDISGEMCS-GEAYLCSQGISPT-NWAMWENVVALFCMTVIFLIIAYAK----LRFMRKFT--
>Pseudopodoces_humilis_ABCG2
---------------------------------------------------------------------MA-EDQPHLCIQMSESGTNGIPSRRQSLPDL-AGRAGSVLTFHNICYHVNTKTGFLCFQKNTKKEVLRDVNGIMRPGLNAILGPTGSGKSSLLDILAARKDPHGL-SGDILINGAPQPANFKCTSGYVVQDDVVMGTLTVRENLKFSAALRLP-KSVKEEEKNERVNQIIKELGLNKVADSKVGTQFSRGVSGGERKRTNIGMELITDPAILFLDEPTTGLDASTANAVLLLLKRMSKQGKTIIFSIHQPRYSIFRLFDSLTLLAAGRMLYHGPAQHAIEYFQSIGYQCEPYNNPADFFLDIINGDCTAVAMNKADESNTAESTEEPS-----------EYDKTLAEQLAEKYSNSTYYLETKAHL---ESISSGSKKKAKGVFRQITYANSFLHQLKWVSRRTFKNLIGNPQASIAQLFITAFLGLIVGAIFFGLEENS-AGLQNRVGAMFFLTTN--QCFSSVSAVELFVVEKKIFIHEYISGYYRTSAYFIAKLMADLIPIRTVPSIIFTCIVYFMLG-----------LKPTVEAFFTMMFTLMMVSYTATS--------MALAVAAGQSVVAIANLLMT----VAFVFM----------IIFSGLLVNLTSIMSWLSWLKYFSIPRYGMTALQIN--ELTGLNFSGS----SNSTVSSSDSRYQKTGL--MACTGEEYLKSQGIDAS-SWGLWQNHLALACMTLIFLTIAYLK----LCFMKKFS--
>Pseudopodoces_humilis_ABCG2-L
--------------------------------------------MGTAQNNSDLKNLHAVELDLCNKDMMS-DTFDHSIISVGEEEGAGSFQRSVPTQESLRSPRGSVVSFHNIQYSVKQSSGFLCKRKIVEKKILHDVNGIMKPGLNAILGPTGSGKSSLLDVLAARKDPAGL-SGEVLIDGIPQPPNFKCISGYVVQDDVVMGTMTVRENLQFSAALRLP-SSISIKEKEERVTQIINELGLSKVADAKVGTELIRGVSGGERKRTNIGMELITEPPVLFLDEPTTGLDASTANAVLILLKKLSRRGRTIIFSIHQPRYSIFKLFDSLTLLASGKVLYHGPAKHALEYFSSIGYECEPFNNPADFFLDVINGDSTAVAASK-EDHRSVDIGKEVS---CDNGVAEENVDSSVVDVLHQKYLSSSLYQSTKEALG-KVELGRGSKQRLSKQEHEITYANGFLTQLYWVSKRSLKNLIRNPQASIAQIAVTIILALVVGAIFFGVKLDR-SGIQNRVGSLFFVTTN--QCFSSVSAIELFIRDKKLFVHQYTSGYYRVSAYFLALMIGDLLPMRTTPAIIFSCISYWMIG-----------YQAVAGRFFFFMLTLILVSYTATA--------MSLAISAGMDVVAVANLLIT----ICFVLM----------LIFSGLLVNLPSVMGWLNWLKYFSIPRYGLTALQVN--EYRDLYFCGE-KNPNATEFVGDMGSCPPNITEEMCS-GEAYLCSQGIAPT-SWAMWENIVALFCMTVIFLIIAYAK----LRFMRKFT--
>Pygoscelis_adeliae_ABCG2
---------------------------------------------------------------------MA-EGQPHLSIQMSDSNTNGIPSRKQSSPDL-AGTGGSILTFHNICYHVKMKTGFLCCQKTANKEVLRHVNGIMRPGLNAILGPTGSGKSSLLDILAARKDPHGL-SGDILINGAPQPANFKCTSGYVVQDDVVMGTLTVRENLKFSAALRLP-KSVKEQEKNERVNQIIKELGLSKVADSKVGTQFTRGVSGGERKRTNIGMELITDPAILFLDEPTTGLDASTANTVLLLMKRMAKQGKTIIFSIHQPRYSIFRLFDNLTLLAAGRVLYHGPAQHAIEYFQSIGYECEPYNNPADFFLDIINGDSTAVAMSETNETN-TESTEECT-----------EYDKTLAEKLAEKYSNSTYYQETKAVL---ENISLGNKKKTKAVFRQITYANSFLHQLKWVSKRTFKNLVGNPQASVAQLCVTAFLGLVVGAIFFGLKEDS-TGLQNRVGAMFFLTTN--QCFSSVSAIELFIVEKKTFTHEYISGYYRTSAYFISKLMADLIPMRTIPSIIFTCIIYFMLG-----------LKPTVEAFFTMMFTLMMVSYTATS--------MALAIAAGQSVVAVANLLMT----ITFVFM----------IIFSGLLVNLTSIMSWLSWLKYFSIPRYGMTALQIN--ELTGLNFCSS----SNITDLISNSIYQQISQ--PWCTGDEYLKNQGIDVS-SWGLWQNHLALACMTVIFLIIAYLK----LHFMKKFS--
>Pygoscelis_adeliae_ABCG2-L
--------------------------------------------MGTAQNNSDLKQLHAVELDLCNKDMMA-DTFDHSIISVGEEEGAGNFQRSLPTQESLRSPRGSVVSFHNIQYSVKQSSGFLCKWKTVEKKILHNVYGIMKPGLNAILGPTGSGKSSLLDVLAARKDPAGL-SGEVLIDGIPQPPNFKCISGYVVQDDVVMGTMTVRENLHFSAALRLP-SSISVKEKEKRVTQIISELGLSKVADAKVGTELIRGVSGGERKRTNIGMELITEPPVLFLDEPTTGLDASTANAVLIVLKKLSRRGRTIIFSIHQPRYSIFKLFDSLTLLALGKVLYHGPANQALEYFSSIGYECEPFNNPADFFLDIINGDSTAVAASK-EDHRSVDTGKEVS---SENGVAEDNVDSSVVDVLHQKYLNSSLYQSTKEALG-KVELGRGSKQRVSKQGHEITYANGFLTQLYWVSKRSLKNLIRNPQASIAQIAVTVILALVVGAIFFGVKLDR-SGIQNRVGSLFFVTTN--QCFSSVSAIELFIRDKKLFVHQYTSGYYRVSAYFLALMIGDLLPMRTAPAIIFSCISYWMIG-----------YQAVAGRFFFFMLTLVLVSYTATA--------MSLAISAGMDVVAVANLLIT----ICFVLM----------LIFSGLLVNLPSVMGWLNWLKYFSIPRYGLTALQVN--EFRDLFFCGE-KNPNVTASVGDAGICPPDISGEMCS-GEAYLCSQGIAPT-SWAMWENIVALFCMTVIFLIIAYAK----LRFMRKFT--
>Serinus_canaria_ABCG2
---------------------------------------------------------------------MA-EDQPHLCIQMSESSTNGIPSRMQSLPDL-ADRVGSVLTFHKIYYHVKTKTGFLCFQKATKKEVLRDVNGIMKPGLNAILGPTGSGKSSLLDILAARKDPRGL-SGDILINGAPQPANFKCTSGYVVQDDVVMGTLTVRENLKFSAALRLP-KSVKEQEKNERVNQIIKELGLSKVADSKVGTQFSRGVSGGERKRTNIGMELITDPAILFLDEPTTGLDASTANAVLLLLKRMSKQGRTIIFSIHQPRYSIFRLFDNLTLLAAGRVLYHGPAQHAIEYFQSIGYQCEPYNNPADFFLDVINGDSTAMAMNKADESN-TESTEECS-----------EYDKTLAEQLAEKYSNSAYYRETKAHL---ESISSGNKKKTKQFFQQITYANSFLHQLKWVSKRTFKNLIGNPQASIAQLCITAFLGLIVGAIYFGLEENS-AGLQNRVGAMFFLTTN--QCFSSVSALELFVVEKKIFMHEYISGYYRISVYFIAKLMADLIPIRTMPSIIFTCIVYFMLG-----------LKPTVEAFFIMMFTLMMVSYTATS--------MALAIAAGQSVVAIANLLMT----VAFVFM----------IIFSGLLVNLTSVMSWLSWLKYFSIPRYGMTALQIN--ELTDLNFCGS----SNNTVLSSDSSYRQTGQ--MPCTGEEYLKSQGIDMS-TWGLWQNHLALACMTLIFLTIAYLK----LHFVKKFS--
>Serinus_canaria_ABCG2-L
--------------------------------------------MGTAQNSSDL---HAVELGLHNKNMS--DTFDPSIISVGEEEGVGNFQRSVPTQESLRSPRGSVVSFHNIQYSVKQSSGFLCKRKIVEKKILHNVNGIMKPGLNAILGPTGSGKSSLLDVLAARKDPAGL-SGEVLIDGIPQPPNFKCISGYVVQDDVVMGTMTVRENLQFSAALRLP-SSISIKEKEERVTQIINELGLSKVADAKVGTELIRGVSGGERKRTNIGMELITEPPVLFLDEPTTGLDASTANAVLILLKKLSRRGRTIIFSIHQPRYSIFKLFDSLTLLASGKVLYHGPAKHALEYFSSIGYECEPFNNPADFFLDVINGDSTAVAASK-EDHGPVDTGKEVS---SENGVTEDNVDSNVVDVLHQKYLSSSLYHSTKEALG-KVELRRGSKQRLSKQEHEITYANGFFTQLYWVSKRSLKNLIRNPQASVAQIAVTIILALVVGAIFFGVKLDR-SGIQNRVGSLFFVTTN--QCFSSVSAIELFIRDKKLFVHQYTSGYYRVSAYFLALMIGDLLPMRTTPAIIFSCISYWMIG-----------YQAVAGRFFFFMLTLMLVSYTATA--------MSLAISAGMDVVAVANLLIT----ICFVLM----------LIFSGLLVNLPSVMGWLNWLKYFSIPRYGLTALQVN--EYRDLYFCGE-KNSSTTVLVGDTGSCPPDTSEEVCS-GEAYLCSQGIAPT-DWAMWENIVALFCMTVIFLIIAYAK----LRFMRKFT--
>Struthio_camelus_australis_ABCG2
---------------------------------------------------------------------MA-EGQSQISIQMADSSTNGIPSRQQSSPDL-ASRGGSTLTFHNICYHVKIKSGFLCCKKTIDKEVLRDINGIMRPGLNAILGPTGSGKSSLLDILAARKDPHGL-SGDILINGAPQPANFKCTSGYVVQDDVVMGTLTVRENFQFSAALRLP-KSVKEHEKTERVNQIIKELGLNKVADSKVGTQFIRGVSGGERKRTNIGMELITDPAILFLDEPTTGLDASTANAVLLLLKRMAKQGKTIIFSIHQPRYSIFRLFDSLTLLAAGRMLYHGPAQNAIEYFRSAGYECEAYNNPADFFLDIINGDSTAVAMSKIDDAN-TENPEEHI-----------DRDKTLAEKLAEQYSNSTYYQETKAIL---ENISVGNKKKAKAILRQITYTNSFCHQLKWVSRRTFKNLIGNPQASIAQLCVTAFLGLIVGAIFFGVKDDH-TGLQNRVGALFFLTTN--QCFSSITAIELFIAEKKIFIHEYISGYYRTSVYFISKLMADLIPMRTLPSIIFTCITYFMLG-----------LKPRVEAFFIMMFTLMMVSYTATS--------MALAIXAGQTVVAVANLLMT----ITFVFM----------IIFSGLLVNLTSIMSWLSWLQYLSIPRYGMTALQIN--ELNGLNFCNS----VNTTNLN--DNCRQTSQ--PWCTGEDYLKNQGIDAS-SWGLWQNHLVLACMTVIFLTIAYLK----LHFMKKFS--
>Struthio_camelus_australis_ABCG2-L
-------------------------------------------MMGTAQNNSDLKKLPAVEFDLCNKDVMA-DTSDHSVISVGEEEGTGNFQRSFPTRESLRSPRGSVVSFHDIQYSVKQYSGFLCKQKTAEKKILHNVYGIMKPGLNAILGPTGSGKSSLLDVLAARKDPAGL-SGEVLIDGIPQPPNFKCISGYVVQDDVVMGTMTVRENLHFSAALRLP-SSITTEEKEERVTQIISELGLNKVADVKVGTELIRGVSGGERKRTNIGMELITEPPVLFLDEPTTGLDSSTANAVLILLKKLSRRGRTIIFSIHQPRYSIFKLFDSLTLLALGKVLYHGPAKQALEYFHSIGYECEPFNNPADFFLDVINGDSTAVAASK-EDYRPVDTEREVS---GENGVAEENVDSSVVDLLHQKYLNSSLYQSTREALR-KVELGQGSKQRISKKGHEITYANGFLTQLYWVSKRSLKNLIRNPQASVAQIAVTVILALVVGAIFFGTKLDR-SGIQNRVGSLFFVTTN--QCFSSVSAIELFIRDKKLFVHQYTSGYYRVSAYFLALMLGDLLPMRTAPAIIFSCISYWMIG-----------YQAVAGRFFFFMLTLVLVSYTATA--------MSLAISAGMDVVAVANLLIS----ICFVLM----------LIFSGLLVNLPSVMDWLNWLKYFSIPRYGLTVSKIN--EFRDLYFCGT-KNPNVTMSVG---SCPPVISGEICS-GEIHLCSQGITPT-NWAMWENIVALFCMTVIFLMIAYAK----LRFMRKFT--
>Sturnus_vulgaris_ABCG2
---------------------------------------------------------------------MA-EDQPHLCIQMSESGTNGIPSRRQSSPDL-AGRAGSVLTFHNICYRVKTKTGFLCFRKTARKEVLRDVNGIMKPGLNAILGPTGSGKSSLLDILAARKDPHGL-SGDILINGAPQPANFKCTSGYVVQDDVVMGTLTVRENLKFSAALRLP-KSVKEKEKNERVNQVIKELGLSKVADSKVGTQFTRGVSGGERKRTNIGMELITDPAILFLDEPTTGLDASTANAVLLLLKRMSKQGRTIIFSIHQPRYSIFRLFDSLTLLAAGRVLYHGPAQHAIEYFQSIGYQCEPYNNPADFFLDVINGDSTAVAMNKAVENNTAESTEEHS-----------EYDKNLAEQLAEKYSNSAYYRETKAHL---ESISPGNKKKSKGIFRQITYANSFLHQLKWVSRRTFKNLIGNPQASIAQLCVTAFLGLVVGAIYFGLEENS-AGLQNRVGAMFFLTTN--QCFSSVSAIELFVVEKKIFIHEYISGYYRTSAYFIAKLMADLIPIRTMPSIIFTCIVYFMLG-----------LKPTVGAFFTMMFTLMMVSYTATS--------MALAIAAGQSVVAIANLLMT----VAFVFM----------IIFSGLLVNLTSVLPWLSWLKYFSIPRYGMTALQIN--ELVGLDFCSS----INSTVLSSDTAYQQTG---QVCTGEDYLKSQGIDFS-PWGLWQNHLALACMTLIFLTIAYLK----LHFMKKFS--
>Sturnus_vulgaris_ABCG2-L
--------------------------------------------METTQNDSDLRNLHAVELDLCNRDMIP-TTFDHSIVSVGEEEGVGNFQRSVPTQESLRSPRGSIVSFHNIQYSVKQSSGFLCKRKIVEKKILHNVNGIMKPGLNAILGPTGSGKSSLLDVLAARKDPAGL-SGEVLIDGIPQPPNFKCISGYVVQDDVVMGTMTVRENLQFSAALRLP-SSISIKEKEERVTQIINELGLSKVADAKVGTELIRGVSGGERKRTNIGMELITEPPVLFLDEPTTGLDASTANAVLILLKKLSRRGRTIIFSIHQPRYSIFKLFDSLTLLASGKVLYHGPAKHALEYFSSIGYECEPFNNPADFFLDVINGDSTAVAASK-EDHRPVGIGKEVS---SENGMAEDNVDSNVVDVLHQKYLSSSLYQSTKEALG-KVELGRGSKQRLSKKEHEITYANGFLTQLYWVSKRSLKNLIRNPQASIAQIAVTVILALVVGAIFFGVKLDR-SGIQNRVGSLFFVTTN--QCFSSVSAIELFIRDKKLFVHQYTSGYYRVSAYFLALMIGDLLPMRTTPAIIFSCISYWMIG-----------YQAVAGRFFFFMLTLILVSYTATA--------MSLAISAGMDVVAVANLLIT----ICFVLM----------LIFSGLLVNLPSVMGWLNWLKYFSIPRYGLTALQVN--EYRDLYFCGE-KTSNATVLVGDTGSCPPNISEEMCS-GEAYLCSQGIAPT-SWAMWENIVALFCMTVIFLIIAYAK----LRFMRKFT--
>Zonotrichia_albicollis_ABCG2
---------------------------------------------------------------------MA-EDQPHLCIQMSESSTNGIPSKTQPLPDL-AGKAGSVLTFHNICYHVKTKTGFPCFRKTTKKQVLKDVNGIMKPGLNAILGPTGSGKSSLLDILAARKDPHGL-SGDILINGAPQPANFKCTSGYVVQDDVVMGTLTVRENLKFSAALRLP-KSVKEQEKNERVNQIIKELGLSKVADSKVGTQFTRGVSGGERKRTNIGMELITDPAILFLDEPTTGLDSSTANAVLLLLKRMSKQGRTIIFSIHQPRYSIFRLFDSLTLLAAGRVLYHGPAQHAIEYFQSIGYQCEPYNNPADFFLDVINGDSTAVAMNKADDSNTAERTEECS-----------EYDKTLAEQLAEKYSNSAYYRETKAHL---ESISSGNKKKTKPLFRQITYANSFLHQLKWVSRRTFKNLIGNPQASIAQLGITALLGLVVGAIFFGLEENS-AGLQNRVGAMFFLTTN--QCFSSVSALELFVVEKKIFMHEYISGYYRTSAYFIAKLMADLIPIRTMPSIIFTCIVYFMLG-----------LKPTAEAFFIMMFTLMMVSYTATS--------MALAIAAGQSVVTIANLLST----VAFVFM----------IIFSGLLVNLTSVMAWLSWLKYFSIPRYGMTALQIN--ELPGLNFCGS----SNSTVLNSGGSYRETGR--MPCTGEEYLESQGIDMS-TWGLWQNHLALACMTLIFLTIAYLK----LHFMKKFS--
>Zonotrichia_albicollis_ABCG2-L
--------------------------------------------MGTAQNSSDL---RAVELGLCNKSMMSDTRFDHSVVSVGEEEGVGHFQRSVPTQESLRSPRGSVVSFHNIQYSVKQSSGFLCKRKIVEKKILHNVNGIMKPGLNAILGPTGSGKSSLLDVLAARKDPAGL-SGEVLIDGIPQPPNFKCISGYVVQDDVVMGTMTVRENLQFSAALRLP-SSISIKEKEERVTQIINELGLSKVADAKVGTELIRGVSGGERKRTNIGMELITEPPVLFLDEPTTGLDASTANAVLILLKKLSRRGRTIIFSIHQPRYSIFKLFDSLTLLASGKVLYHGPAKNALDYFSSIGYQCEPFNNPADFFLDVINGDSTAVAASK-DDHGPVDTGKEAS---SENGMTEDNVDSSVVDVLHQKYLSSSLYKSTKEALG-KVELGRGSKQRPTKQEHEITYANGFFTQLYWVSKRSLKNLIRNPQASVAQIAVTVILALVVGAIFFGVKLDR-SGIQNRVGSLFFVTTN--QCFSSVSAIELFIRDKKLFVHQYTSGYYRVSAYFLALMIGDLLPMRTTPAIIFSCISYWMIG-----------YQAVAERFFFFMLTLILVSYTATA--------MSLAISAGMDVVAVANLLIT----ICFVLM----------LIFSGLLVNLPSVMGWLNWLKYFSIPRYGLTALQVN--EYRDLYFCGE-KNPNTTVSVGYTGSCPPNITEEMCS-GEAYLCSQGIAPT-SWAMWENIVALFCMTVIFLVIAYAK----LRFMRKFT--
>Meleagris_gallopavo_ABCG2
--------------------------------------------MGTAQNNSHLRNSHAVEFDLCNKDMMA-DTFDHSVISVGEEEGEDNFQRSLPTRDSLRSPRGSVVSFHNIQYSVKQSSGFLCKRKTVEKKILHNVYGIMKPGLNAILGPTGSGKSSLLDVLAARKDPAGL-SGEVLIDGIPQPPNFKCISGYVVQDDVVMGTMTVRENLHFSAALRLP-SSISFQEKEERVTQIIGELGLSKVADAKVGTELIRGVSGGERKRTNIGMELITEPPVLFLDEPTTGLDASTANAVLILLKKLSRRGRTIIFSIHQPRYSIFKLFDSLTLLALGKVLYHGPAKQALEYFSSIGYECEPFNNPADFFLDIINGDSTAVAASK-EDHKPADTEKGVS---NENGGIEENMSISVVDTLHQKYLNSSLYESTKEALG-KVELKQGRKKKVSKKGHEITYANGFFTQLYWVSKRSLKNLIRNPQASIAQIAVTVILALVVGAIFFGVKLDE-SGIQNRVGSLFFVTTN--QCFSSVSAIELFIRDKKLFVHQYTSGYYRVSAYFLALMLGDLLPMRTAPAIIFSCITYWMIG-----------FQAIAGRFFFFMLALVMVSYTATA--------MSLAISAGMEVVAVANLLIT----ICFVLM----------LIFSGLLVNLPSVMGWLNWLKYFSIPRYGLTALQVN--EFRDLYFCGD--KSNVTVPVGNASTCPPVTSGARCS-GEDYLISQGIAPT-NMAMWENIVALLCMTVIFLLIAYLK----LRFMRKFT--
>Gallus_gallus_ABCG2
--------------------------------------------MGTAQNNSHLRNPHAVEFDLCNKDVMA-DTFDHSVISVGEEEGADSFQRSLPTRDSLRSPRGSIVSFHNIQYSVKQSSGFLCRRKTVEKKILHNVYGIMKPGLNAILGPTGSGKSSLLDVLAARKDPAGL-SGEVLIDGIPQPPNFKCISGYVVQDDVVMGTMTVRENLHFSAALRLP-SSISFQEKEERVTQIIGELGLSKVADAKVGTELIRGVSGGERKRTNIGMELITEPPVLFLDEPTTGLDASTANAVLILLKKLSRRGRTIIFSIHQPRYSIFKLFDSLTLLALGKVLYHGPAKQALEYFSSIGYECEPFNNPADFFLDIINGDSTAVAASK-EDHKPADTGKEAS---NENGRVEENMSISVVDTLHQKYLNSSLYESTKEALG-KVEREQGRKKKVSKKGHEITYANGFFTQLYWVSKRSLKNLIRNPQASIAQIAVTVILALVVGAIFFGVKLDE-SGIQNRVGSLFFVTTN--QCFSSVSAIELFIRDKKLFVHQYTSGYYRVSAYFLALMLGDLLPMRTAPAIIFSCITYWMIG-----------FQAIAGRFFFFMLALVMVSYTATA--------MSLAISAGMEVVAVANLLIT----ICFVLM----------LIFSGLLVNLPSVMGWLNWLKYFSIPRYGLTALQVN--EFRDLYFCGD--KPNVTVSVGNATACPPVTSGVRCS-GEDYLISQGIAPT-NMAMWENIVALLCMTVIFLLIAYLK----LRFMRKFT--
>Taeniopygia_guttata_ABCG2
---------------------------------------------------------------------MV-EDQPHLCIQMSEPSTNGIPSRMQPLPDL-SGRVGSVLTFHNIYYHVKIKTGFLCFQKTTKKEVLRDVNGIMKPGLNAILGPTGSGKSSLLDILAARKDPRGL-SGDILINGAPQPANFKCTSGYVVQDDVVMGTLTVRENLQFSAALRLP-KSVKEQEKNERVNQIIKELGLSKVADSKVGTQFSRGVSGGERKRTNIGMELITDPAILFLDEPTTGLDASTANAVLLLLKRMSKQGRTIIFSIHQPRYSIFRLFDSLTLLAAGRLLYHGPAQHAIEYFQSIGYQCEPYNNPADFFLDVINGDSTAVAMNKADET---DSTEERS-----------EYDKALAEQLAEKYCNSAYYRETKVHL---ESISSGNKKKTKGLFRQITYANSFLHQLKWVSRRTFKNLIGNPQASIAQLCITSFLGLVVGAIYFGLEENS-AGLQNRVGAMFFLTTN--QCFSSVSALELFVVEKKIFIHEYISGYYRTSVYFIAKLMADLIPIRTMPSIIFTCIVYFMLG-----------LKPTVQAFFTMMFTLMMVSYTATS--------MALAIAAGQSVVAIANLFMT----VAFVFM----------IIFSGLLVNLTSIMSWLSWLKYFSIPRYGMTALQIN--ELTDLNFCGS----SNTTVLSGDSSYRQTDQ--MPCTGEEYLKSQGIDAS-TWGLWQNHLALACMTLIFLTIAYLK----LHFMKKFS--
>Taeniopygia_guttata_ABCG2-L
--------------------------------------------------------------------MMS-DTFDHSIISVGEEEGAGNFQRSVPTQESLRSPRGSVVSFHNIQYSVKQSSGFLCKRKIVEKKILHNVNGIMKPGLNAILGPTGSGKSSLLDVLAARKDPAGL-SGEVLIDGIPQPPNFKCISGYVVQDDVVMGTMTVRENLQFSAALRLP-SSISIKEKEERVTQIINELGLSKVADAKVGTELIRGVSGGERKRTNIGMELITEPPVLFLDEPTTGLDASTANAVLILLKKLSRRGRTIIFSIHQPRYSIFKLFDSLTLLASGKVLYHGPAKHALDYFSSVGYECEPFNNPADFFLDVINGDSTAVAASK-EDHRPVDTGKEVS---SENGVTEDNVDSSVVDVLHQKYLSSSLYQSTKEALG-KVELGRGSKQRLSKQEHEITYANGFFTQLYWVSKRSLKNLIRNPQASIAQIAVTVILALVVGAIFFGVKLDR-SGIQNRVGSLFFVTTN--QCFSSVSAIELFIRDKKLFVHQYTSGYYRVSAYFLALMIGDLLPMRTTPAIIFSCITYWMIG-----------YQAVAGRFFFFMLTLMLVSYTATA--------MSLAISAGMDVVAVANLLIT----ICFVLM----------LIFSGLLVNLPSVMGWLNWLKYFSIPRYGLTALQVN--EYRDLYFCGE-KNPNATVSVGDAGSCPPNISEEVCS-GEAYLCSQGIAPT-SWAMWENIVALFCMTVIFLTIAYAK----LRFMRKFT--
>Coturnix_japonica_ABCG2
--------------------------------------------MGTAQNNSHLKNPHAVEFDLSNKDVMA-DTLDHSVVSVGEEEGESGFQRSLPTRDSLRSPRGSVVSFHNIQYSVKQSSGFLCKRKTVEKKILHNVNGIMKPGLNAILGPTGSGKSSLLDVLAARKDPAGL-SGEVLIDGNPQPPNFKCISGYVVQDDVVMGTMTVRENLHFSAALRLP-SSISFQEKEERVTQIIGELGLSKVADAKVGTELIRGVSGGERKRTNIGMELITEPPVLFLDEPTTGLDASTANAVLILLKKLSRRGRTIIFSIHQPRYSIFKLFDSLTLLALGKVLYHGPAKQALEYFSSIGYECEPFNNPADFFLDIINGDSTAVAASK-EDHK--EDAGKAS---NENGGVEENVSVSVVDTLHQKYLNSSLYESTKEALG-KVELEQGKKRKISKKGHEITYANGFFTQLYWVSKRSLKNLIRNPQASIAQIAVTIILSLVVGAIFFGVKLDD-SGIQNRVGSLFFVTTN--QCFSSVSAIELFIRDKKLFVHQYTSGYYRVSAYFLALMLGDLLPMRTAPAIIFSCITYWMIG-----------FQAVAGRFFFFMLTLVMVSYTATA--------MSLAISAGMEVVAVANLLIT----ICFVLM----------LIFSGLLVNLPSVMGWLNWLKYFSIPRYGLTALQVN--EFRDLYFCGD--KPNVTVSVGNATACPPAVPGARCS-GEDYLISQGIQPT-NMAMWENIVALLCMTVIFLLIAYLK----LRFMKKFT--
>Aptenodytes_forsteri_ABCG2
---------------------------------------------------------------------MA-EGQPHLSIQMSDSNTNGIPSRKQSSPDL-AGRGGSILTFHNICYHVKVKTGFLCCQKTANKEVLRHVNGIMRPGLNAILGPTGSGKSSLLDILAARKDPHGL-SGDILINGAPQPANFKCTSGYVVQDDVVMGTLTVRENLKFSAALRLP-KSVKEQEKNERVNQIIKELGLSKVADSKVGTQFTRGVSGGERKRTNIGMELITDPAILFLDEPTTGLDASTANAVLLLMKRMAKQGKTIIFSIHQPRYSIFRLFDNLTLLAAGRVLYHGPAQHAIEYFQSIGYECEPYNNPADFFLDVINGDSTAVAMSKTNETNTAESTEECT-----------EYDKTLAEKLAEKYSNSTYYQETKAVL---ENISLGNKKKTKAVFRQITYANSFLHQLKWVSKRTFKNLVGNPQASVAQLCVTAFLGLVVGAIFFGLKEDS-TGLQNRVGAMFFLTTN--QCFSSVSAIELFIVEKKTFTHEYISGYYRTSAYFISKLMADLIPMRTIPSIIFTCIIYFMLG-----------LKPTVEAFFTMMFTLMMVSYTATS--------MALAIAAGQSVVAVANLLMT----ITFVFM----------IIFSGLLVNLTSIMSWLSWLKYFSIPRYGMTALQIN--ELTGLNFCSS----SNITNLISNSIYRQISQ--PWCTGDEYLKNQGIDVS-SWGLWQNHLALACMTVIFLIIAYLK----LHFMKKFS--
>Aptenodytes_forsteri_ABCG2-L
--------------------------------------------MGTAQNNIDLKQLHAVELDLCNKDMMA-DTFDHSIISVGEEEGAGNFQRSLPTQESLRSPRGSVVSFHNIQYSVKQSSGFLCKWKTVEKKILHNVYGIMKPGLNAILGPTGSGKSSLLDVLAARKDPAGL-SGEVLIDGIPQPPNFKCISGYVVQDDVVMGTMTVRENLHFSAALRLP-SSISVKEKEKRVTQIISELGLSKVADAKVGTELIRGVSGGERKRTNIGMELITEPPVLFLDEPTTGLDASTANAVLIILKKLSRRGRTIIFSIHQPRYSIFKLFDSLTLLALGKVLYHGPAKQALEYFSSIGYECEPFNNPADFFLDIINGDSTAAAAGK-EDHRPVDTGKEVS---SENGVAEDNVDSSVVDVLHQKYLNSSLYQSTKEALG-KVELGRGSKQRVSKQGHEITYANGFLTQLYWVSKRSLKNLIRNPQASIAQIAVTVILALVVGAIFFGVKLDR-SGIQNRVGSLFFVTTN--QCFSSVSAIELFIRDKKLFVHQYTSGYYRVSAYFLALMIGDLLPMRTAPAIIFSCISYWMIG-----------YQAVAGRFFFFMLTLVLVSYTATA--------MSLAISAGMDVVAVANLLIT----ICLVLM----------LIFSGLLVNLPSVMGWLNWLKYFSIPRYGLTALQVN--EFRDLYFCGE-KNPNVTVSVGDAGSCPPDISGEMCS-GEAYLCSQGIAPT-NWAMWENIVALFCMTVIFLIIAYAK----LRFMRKFT--
>Haliaeetus_leucocephalus_ABCG2
---------------------------------------------------------------------MA-EGQPHLSIQMSDLNTNGIPSRTQCSPDL-ASRGGSVLTFHNICYHVKMTTGFLCCQKTANKEVLRDVNGIMRPGLNAILGPTGSGKSSLLDILAARKDPHGL-SGDILIDGAPQPANFKCTSGYVVQDDVVMGTLTVRENLKFSAALRLP-KSVKEQEKNERVNQIIKELGLSKVADSKVGTQFTRGVSGGERKRTNIGMELITDPAILFLDEPTTGLDASTANAVLLLLKRMAKQGKTIIFSIHQPRYSIFRLFDNVMLLAVGRVLYHGPTQHAIEYFQSI-----------------------------------AESTEERT-----------DYDKTLAEKLAEKYSNSAYYQETKAVL---ENISLGNKKKTKAVFRQITYANSFLHQLKWVSKRTFKNLVGNPQASIAQLCVTAFLGLVVGAIFFGLKEDS-AGLQNRVGAMFFLTTN--QCFSSISAIELFVVEKKIFIHEYISGYYRTSAYFISKLMADLIPMRTIPSIIFTCIIYFMLG-----------LKPTVEAFFTMMFTLMMVSYTATS--------MALAIAAGQSVVAVANLLMT----ITFVFM----------IIFSGLLVNLTSIMSWLSWLKYFSIPRYGMTALQIN--ELTDLNFCSS----SNDTNLISNDNYRQLSR--PWCTGNEYLKNQGIDVS-SWGLWQNHLALACMTVMFLTIAYLK----LHFMKKFS--
>Haliaeetus_leucocephalus_ABCG2-L
--------------------------------------------MGTAQNNSDLKKLHAVELDLCNKDMMA-DTFDHSIISVGEEEGAGNFQRSFPTRESLRSPRGSVVSFHNIQYSVKQSSGFLCKRKTVEKKILHNVYGIMKPGLNAILGPTGSGKSSLLDVLAARKDPAGL-SGEVLIDGIPQPPNFKCISGYVVQDDVVMGTMTVRENLHFSAALRLP-SSISVKEKEERVTQIISELGLTKVADAKVGTELIRGVSGGERKRTNIGMELITEPPVLFLDEPTTGLDASTANAVLTLLKKLSRRGRTIIFSIHQPRYSIFKLFDSLTLLALGKVLYHGPAKQALEYFSSIGYECEPFNNPADFFLDIINGDSTAVAASK-EDHRPVDTGKKVS---NENGVAEDNVDGSVVDVLHQKYLNSRLYQSTKEALE-KVELGQGSKQIVSKQGHEITYANGFLTQLYWVSKRSLKNLIRNPQASVAQIAVTIILALVVGAIFFGVKLDR-SGIQNRVGSLFFVTTN--QCFSSVSAIELFIRDKKLFVHQYTSGYYRVSAYFLALMIGDLLPMRTAPAIIFSCISYWMIG-----------YQAVAGQFFFFMLTLVLVSYTATA--------MSLAISAGMDMVAVANLLIT----ICFVLM----------LIFSGLLVNLPSVMGWLNWLKYFSIPRYGLTALQVN--EFRDLYFCGE-KNPNVTASVGDVDSCPPDISGEMCS-GEAYLCSQGIAPT-NWAMWENIVALVCMTVIFLIIAYAK----LRFMRKFT--
>Homo_sapiens_ABCG2
---------------------------------------------------------------------MS-SSNVEVFIPVSQGNTNGFP-ATASNDLK-AFTEGAVLSFHNICYRVKLKSGFLPCRKPVEKEILSNINGIMKPGLNAILGPTGGGKSSLLDVLAARKDPSGL-SGDVLINGAPRPANFKCNSGYVVQDDVVMGTLTVRENLQFSAALRLA-TTMTNHEKNERINRVIQELGLDKVADSKVGTQFIRGVSGGERKRTSIGMELITDPSILFLDEPTTGLDSSTANAVLLLLKRMSKQGRTIIFSIHQPRYSIFKLFDSLTLLASGRLMFHGPAQEALGYFESAGYHCEAYNNPADFFLDIINGDSTAVALNREE-DFKATEIIEPS-----------KQDKPLIEKLAEIYVNSSFYKETKAEL---HQLSGGEKKKKITVFKEISYTTSFCHQLRWVSKRSFKNLLGNPQASIAQIIVTVVLGLVIGAIYFGLKNDS-TGIQNRAGVLFFLTTN--QCFSSVSAVELFVVEKKLFIHEYISGYYRVSSYFLGKLLSDLLPMRMLPSIIFTCIVYFMLG-----------LKPKADAFFVMMFTLMMVAYSASS--------MALAIAAGQSVVSVATLLMT----ICFVFM----------MVC-------------WSISQPLHLGCHGFSTSAFH--D-MDLRLCSI----MNFWDKTSAQDSMQ------QET----------------------------ILVTMQHVLAK----NIW-------
>Mus_caroli_ABCG2
---------------------------------------------------------------------MS-SSNDHVLVPMSQRNNNGLP-RMNSRAVR-TLTEGDVLSFHHITYRVKVKSGFL-VRKTVEKEILSDINGIMKPGLNAILGPTGGGKSSLLDVLAARKDPKGL-SGDVLVNGAPQPAHFKCCSGYVVQDDVVMGTLTVRENLQFSAALRLP-ATMKNHEKNERINTIIKELGLEKVADSKVGTQFIRGISGGERKRTSIGMELITDPSILFLDEPTTGLDSSTANAVLLLLKRMSKQGRTIIFSIHQPRYSIFKLFDSLTLLASGKLVFHGPAQKALEYFASAGYHCEPYNNPADFFLDVINGDSSAVMLNREEQDNEANKTEEPS-----------KGEKPVIENLSEFYINSAIYGETKAEL---DQLSGAQKKKGTSAVKEPVYVTSFCHQLRWIARRSFKNLLGNPQASVAQLIVTVILGLIIGAIYFDLKNDP-AGMQNRAGVLFFLTTN--QCFSSVSAVELFVVEKKLFIHEYISGYYRVSSYFFGKVMSDLLPMRFLPSVIYTCILYFMLG-----------LKKTVDAFFIMMFTLIMVAYTASS--------MALAIATGQSVVSVATLLMT----ISFVFM----------MLFSGLLVNLRTIGPWLSWLQYFSIPRYGFTALQHN--EFLGQEFCPG----FNVTDNSTCVNSYT------ICTGNEYLINQGIELS-PWGLWKNHVALACMIIIFLTIAYLK----LLFLKKYS--
>Chrysemys_picta_bellii_ABCG2
---------------------------------------------------------------------MT-DNQSDISIQMS--STNGLPSRKESSQDP-SVSRGTTVTFHNICYRVEVKSGFICCRKTTDKEILKDINGVMRPGLNAILGPTGSGKSSLLDILAARKDPHGL-SGHVLINGAPQPANFKCISGYVVQDDVVMGTLTVRENFQFSAALRLP-MSVKEREKKERIDQIIKELGLTKVADSKVGTQFIRGVSGGERKRTNIGMELITDPAVLFLDEPTTGLDASTANAVLLLLKRMSKQGKTIIFSIHQPRYSIFRLFDNLTLLAAGRMLYHGPAQNAIEYFKSIGYECEPFNNPADFFLDVINGDSTAVASSKDDAD--LDNIEEHI-----------NRDKTLAEALAEHYSSSTYYRETKAIL---QNISLEDKKKVKTIFRQLTYTTSFFHQLKWVSKRTFKNLIGNPQASIAQLCVTIFLGLVVGAIFFGIKDDF-TGVQNRIGAMFFVTTN--QCFSSISAIELFIVEKKIFIHEYISGYYRVSAYFISKLMADLIPMRTLPSIIFTCIIYFMLG-----------LKPRADAFFIMMFTLMMVSYTATA--------MALAIATGQDVVAVANLLMT----IAFVFM----------IIFSGLLVNLTSVMSWLSWLQYFSIPRYGMTALQVN--EFTDLKFCPG----ITNTSQIDTNCTQVSQP---YCTGEEYLKNQGIEAT-SWGLWQNHVALACMTIIFLTICYLK----LRFMKKLS--
>Chrysemys_picta_bellii_ABCG2-L
---------------------------------------------------------------------MT-ENQPHSSIQISEPSTNGFPLRKLSSIEKRKFPAEATVTFHNICYRVKVKSGFLYCQRAVLKQILKDINGIMRPGLNAILGPTGSGKSSLLDILAARKDPHGL-SGEILINGAPRPANFKCISGYVVQNDVVMGTLTVRENFEFSAALRLP-STVSEQEKKERVNQIIRELGLAKVADSKVGTQFIRGVSGGERKRTNIGMELITDPAVLFLDEPTTGLDASTANAVLLLLKRMSSQGKTIIFSLHQPRYSIFRLFDSLTLLAAGSLLYHGPARNALQYFKSIG------------------------------------------------------------------------------------ELSKG-----------------------------------------AQVTMVVFQHIVL-------------------------------------------------------------------MLASSLPAHSID------------------------FDPDSQR-------------------------------------------------------------------------------------------------------------------------------------------------------------------------------------------------
>Danio_rerio_ABCG2a
---------------------------------------------------------------------MA----DTRVELTGVLDLQNHVNTGVSSSPS---RRGATVSFHNINYSLKMKSG-FCKSKSTKKNILIGLNGIMKPGLNAILGATGSGKSSFLDVLAARKDPAGL-SGEVLIDGAPQPPNFKCLSGYVVQDDVVMGTLTVRENLRFSAALRLP-KSIKQREKDEKVERLIQELGLSKVADSRVGTQLIRGVSGGERKRTNIGMELIIDPPVLFLDEPTTGLDASTANSVLMLLKKMGNNGRTIILSIHQPRYSIYRLFDSLTLLVGGKLVYHGPAQDALSYFSQIGYTCEPHNNPADFFLDVINGDSSAVTLNK-LYEEVVDQDQLSS------------SLKGIEDRLVEEYQRSSIFQQTHADLQ-RIVQGQDYSTR--PKSRTITYSTSFCHQFHWVLKRTFRNLMLNPQTSVAQIGVMIFLALVVGAIFFGVAENS-SGIQNRMGALFFITTN--QCFSSVSAAELFIAERKLFVHEYISGYYRVSVYFLSKILSDILTLRTIPAVIFSCVAYFMIG-----------LKPAAEAFFIFLFSIIMVSYTATA--------MTLAISADQTVVAIANIFMT----ISFVFM----------MIFSGLLVNLPSVATWLNWLKYFSIPRYGLSALQIN--EFTGLFFCDN-----------------RNNSGSVCSSGEEFLQEQGIDYS-AWGLWQNHLALGIMTFIFLCIAYLK----LRFIKKFT--
>Danio_rerio_ABCG2b
---------------------------------------------------------------------------------MEVCEIKMLPALESDGATVHVKVPGPILTYQNIHYCIRESRG-LCCKKAPERDILKNVSGIMKTGLNAIMGATGSGKTSLLDVMAGRKDPRGLRSGQVLVDNKLVTSDLRLMSAYVVQDDVLMGTLTVRENLLFSGNLRLPREQFSSADKKKKVESIIEELGLEDCADTKIGTEFIRGVSGGERKRCSIGMELITSPTLLFLDEPTTGLDSNTANSIIALLHRLSRGGRTIIFSIHQPRYSIFRLFDYLTLMHKGETVYAGPAGKAIDYFQSLGYERDAFNNPADFFLDITNG------------ETATS--------------------MPTEKSLAELYRESQFCTAVDEELK---CITGPSDSLSEAKSKAPSYVTSFSYQLKVVCWRTGLNVVRNPQTSYAQIAMNILFALLIGLVYYQMPLTLPEALQNRIGAFFFLIIN--MVFGNLSAVELFINERAIFVHENSGGYYRTSVYFLSKVFVDLLPNRIVPILIFSSISYYMMG-----------LNPAFTSFLCFALTVSLVSLAGVS--------LAFLVSASVSTFAMANILVV----LPFVFM----------MVFGGFLVNLNSMLNWLSWLKWTSIFKYGLDAVTIN--EMKGLVLYSG----------------------NATLPGELYLESQGIDYS-VWGFWQNEVALLGIVLVCMTFAYIQ----LRRINRWK--
>Danio_rerio_ABCG2c
--------------------------------------------------------------------------------MLDEVVVNEQSSTDADESVPCFQTPGPTVTFHQIRYRIKERLG-MFSCQWREKDILKDVSGIMNPGMNAIMGPTGSGKTSLLDVIAGRKDPKGLKSGQVLVDNTIVTSDLRLCSAYVVQNDILMGTLTVRENLAFSANLRLSLKEYSSSDKEMRVNSVIQELGLKDCADTKIGTMFLRGVSGGEKKRCSIGMELITSPSLLFLDEPTTGLDANTANSIMELLQNISKKGKTVIFSIHQPRYSIFRQFDHLTLMNKGEIIYAGAADKAIIYFEDLGYKCEPFNNPADFFLDVTNGTIRPHKSSNNISEKCSSSE----------------EMVDNENPLAVMYRKSPYFTKLKDRLT---EISDGLDPEVTKGDKVG-YATPFYYQLLLVSGRTIRNILRNPQTSYAQLFLNIFFGILVGLIYYQIPHTLPEALQNRTGAFFFLVIN--MVFGNLSAVELFVSERELFIHENSSGFYRTSAYFLSKVFADLIPNRILPVFIFSAIPYFMMG-----------LKPEVEAFFLYCVTMSMVSLSAVS--------LAFLVSASVGSFAMANILIA----LPYVFM----------MVFGGFLVNLNSMLSGLSWLKWASIFRYGYNALAIN--ELKDQVFTDN----------------------LTRVTGDMYLDHQEIDRS-AWGFWENQVALAGIMFVCLILAYVQ----LCRINRWK--
>Danio_rerio_ABCG2d
---------------------------------------------------------------------MPDNAVFEHDQISEETGRNGQNGSKIIIMEPMKKQHGATVSFHSIRYRVEQKTGPVCRRTTVQKEILLDLNGIMRPGLNAILGPTGSGKSSFLDVLAGRKDPAGL-SGEVLVNGALQPANFKCLSGYVVQDDIVMGTLTVRENLSFSAALRLS-SHVSPREKEARVNHLISELGLNKVADSKVGTQIIRGISGGERKRTSIGMELIIDPSVLFLDEPTTGLDASTAHSVLLLLKRMAGQGRTIIMSIHQPRFSIYRLFDSLTLLANGKQVYHGPAQDALDYFSNIGYACEAHNNPADFFLDVINGSSVTKIQNNGDAECDVSAVSRQS----------------VEDQLMEKYRSCSFARAVRAELDHIIQTKDSSSSSVAAECHSITYSSSFCQQLRWVLWRTFWNLMLNPQTSVAQLAVTTLMAAIVGAIFYGVKDDQ-SGIQNR--------------------------RVDHFYHEYTSGYYRVSVFFLSKILSDIITQRTIPSVLFSCVVYFMIG-----------LKPTASAFFIFMLTVILVSCTAAA--------MAMAISADQSVVAVANILMT----VSFIFMMASSHLVTTQNIFSGLLVNLKSIMDWLSWLKYLSIPRYGLEEHPGF-----QLMRCFD------------------------------EYLEQALEIN-------EFVGLSFCGNVSESLASPA----AHVLM-----
>Xenopus_laevis_ABCG2.S
------------------------------------------------MYDPTVKYQPCSTADTLDTISMT-DKQPQTIVQMVEPLANGEVKK----KGLKKKLSGAVLSFYNINYKVKVKSGLICRRKVTERIILNDVNGIMKPGLNAILGPTGSGKSSLLDVLAARKDPNGL-TGQVLVDGEPQPPNFKCLSGYVVQDDVVMGTLSIRENLQFSAALRLP-RSVKQKEKDERINQILKELGLTKVADSKVGTQFIRGVSGGERKRTNIGMELITDPGILFLDEPTTGLDASTANAVLLLLKRMSRQGKTIIFSIHQPRYSIFRLFDSLTLLAGGSLLFHGPSADALDYFTGLGYECESHNNPADFFLDIINGDSTAVALNKLEEVELENVQKEVN----------DNGCKTVVENLSAQFCTTSYYLETKSELE-KMSQGK--KVKINFFTRQITYNTSFLHQLKWVCKRSFRNLLRNPQASIAQVLVTLVLALIVGAIFFGVKEDV-SGIQNRVGSLFFVTTN--QCFSSVSAIELFIVEKKIFIHEYISGYYRLSAYFFAKLFTDLLPMRTLPSIIFTAVLYFMIG-----------FKATAGAFFIMMFTLTMIAYTAAS--------MALAVAAGQDVVAVANLLMT----ICFVFM----------IIFSGLLVNLTSIMSWISWLKYFSIPRYGLTALQVN--EFTNLNFCRS-----NNTSIPVNPNCTQSSPFTTCT-GEEYLTVQGIDYS-TWGLWQNHLALACMTIIFLTIAYLK----LYFMKKLT--
>Xenopus_laevis_ABCG2.L
------------------------------------------------MYDSAVKYQPCSTADTLDTVSMT-DKQPQTIVQMVDPQVNGEVKK----KGLKKKLTGAVLSFYNINYKVKVKSGLICRRKVTERVILNDVNGIMRPGLNAILGPTGSGKSSLLDVLAARKDPNGL-TGQVLVDGEPQPPNFKCLSGYVVQDDVVMGTLSIRENLQFSAALRLP-RSVKQKEKDERINQVIKELGLTKVADSKVGTPFIRGVSGGERKRTNIGMELITDPGILFLDEPTTGLDASTANAVLLLLKRMSRQGKTIIFSIHQPRYSIFRLFDSLTLLAGGSLLFHGPSADALDYFTGLGYECEAHNNPADYFLDIINGDSTAVAVNKLEEVELENEQKEVN----------DNGCKTVVENLSAQFCTTSYYLETKAELE-KMSLGK--KMKNNFFTRQITYNTSFLHQLKWVCKRSFKNLLRNPQASVAQVMVTLVLALIVGAIFFGIKEDG-SGIQNRVGSLFFVTTN--QCFSSVSAIELFIVEKKIFIHEYISGYYRLSAYFFAKLFTDLLPMRTLPSIIFTSVLYFMIG-----------FKPTPGAFFTMMFTLMMIAYTAAS--------MALAVAAGQDVVAVANLLMT----ICFVFM----------IIFSGLLVNLTSIMSWISWLKYFSIPRYGLTALQVN--EFTNLNFCRN--------------------------------------------------------------------------------
